# Supplementary material for: A second update on mapping the human genetic architecture of COVID-19
Source: Nature. 2023 Sep 6;621(7977):E7–E26. doi: 10.1038/s41586-023-06355-3 (PMC10482689; doi:10.1038/s41586-023-06355-3)
Supplement: Supplementary file 4 — Supplementary Tables 1–12. [file 41586_2023_6355_MOESM4_ESM.xlsx]

## Sheet: S1_study_descriptive
Supplementary Table 1. Information regarding studies contributing to the consortium. All independent studies that contributed data to at least one of the three main all-ancestries meta-analyses are listed, with more detailed information where available. The COVID-19 HGI analysis plan can be found on the consortium's website https://www.covid19hg.org.
Study Name	Country	Site Abbreviation	Ancestry	CASES - Critical illness due to COVID-19	CONTROLS - Critical illness due to COVID-19	CASES - Hospitalized due to COVID-19	CONTROLS Hospitalized due to COVID-19	CASES - reported infection	CONTROLS - reported infection	Cohort Average Age	IRB	Informed consent	Genotype Platform	QC	Imputation Panel	Ancestry Definition	New in R7
MexGen-COVID Initiative	Mexico	MexGen-COVID	AMR	230	5060	876	5060	939	5060	Cases: 55.6 years; Controls: 41.1 years	The Ethics Committee of the Instituto Nacional de Ciencias Médicas y Nutrición Salvador Zubiran (INCMNSZ), Mexico City.	Yes	Genomic DNA was genotyped using the Infinium Global Screening Array-24 v1 (Illumina).	We excluded individuals with missingness >5% and with discrepancies between reported sex and genetically inferred sex and kept one individual with higher per-sample call rate within each set of duplicated individuals. We filtered out unmapped and strand ambiguous SNPs, monomorphic SNPs, and variants with missingness >5%, Hardy-Weinberg Equilibrium (HWE) p<1e-12, and minor allele frequency (MAF) <…	TOPMed r2	Individuals with projected PC values greater or less than six times the standard deviation relative to the mean were excluded. We used the 1000 Genomes phase 3 reference dataset.	R7
The Danish Blood Donor Study	Denmark	DBDS	EUR	-	-	-	-	5554	87127	Cases: 44.6 years, Controls: 47.3 years	National Committee on Health Research Ethics, 1700407	Yes	Illumina Infinium Global Screening Array, v1.0	SNP level exclusions: MAF < 0.1%, genotype call rate < 99%, HWE P-value < 1e-4. Subject level exclusions: Sample call rate < 97%, genetic ancestry outliers (1000G as reference), sex mismatch, heterozygosity outliers	17,683 North-Western European samples (8,429 Danish)	Principal components (PCs) were calculated using FlashPCA2 on a set of high-quality, LD pruned variants.	R7
Japan NCGM-COVID19	Japan	JSA-COVID19	EAS	99	1193	461	1193	-	-	56.1 y.o. for sCOVID-19, 44.8 y.o for mCOVID-19	The Ethics Committee of the National Center for Global Health and Medicine, NCGM-G-003472	Yes	All 1,776 genomic DNA samples from 503 Japanese COVID-19 patients and 1,273 Japanese healthy individuals were genotyped using the Illumina Infinium Japanese Screening Array (JSA), according to the manufacturer’s instructions.	Out of 1,776 samples, 1,759 had an overall call rate of more than 97%, and passed a heterozygosity check. Twenty-nine samples including 9 COVID-19 patients and 20 PSC healthy individuals were defined as related individuals (PI ≥ 0.1) in identity-by-descent testing and excluded from further analysis. A total of 75 samples, including 32 COVID-19 patients, 19 THC individuals, and 24 PSC individuals,…	The reference panel for genotype imputation was made in-house. This panel comprises 9,338 haplotypes from 4,669 individuals from diverse populations including 2,493 individuals from the International 1000 Genomes, 820 individuals from the Human Genome Diversity Project, 278 individuals from the Simons Genome Diversity Project, 90 samples from the Korean Personal Genome Diversity Project, and 1,02…	Outliers were detected by multidimensional outlier detection with a criteria of IQR=1.5. We used 1000 genomes samples.	R7
Assessment of the influence of clinical, functional, immunological and genetic factors on the severity of the course of coronavirus infection with SARS-CoV-2 and Post Covid syndrome	Kazakhstan	KazCovid	EAS	-	-	148	166	148	166	Cases: 55.1, Controls: 33.6	National Research Center for Cardiac Surgery, Protocol # 01-91/2021 from 22.02.2021	Yes	Illumina Global Screening Array (GSA) 24v3 - Genotyping and QC performed at FIMM	Sample QC: call rate in cases or controls ≥ 0.98S Sample QC: Sex violations (excluded) - genetic sex does not match reported sex Sample QC: remove all duplicated samples - IBD > 0.98 SNP QC: call rate ≥ 0.98 SNP QC: Hardy-Weinberg equilibrium (HWE) in controls p value ≥ 1e-06 SNP QC: Hardy-Weinberg equilibrium (HWE) in cases p value ≥ 1e-10 SNP QC: AF difference between our data and gnomAD calcul…	TOPMed release 2 https://imputation.biodatacatalyst.nhlbi.nih.gov/	1. Autosomal markers in 1000 Genomes phase3 panel with MAF > 0.1 intersecting with our data were used. Markers in the Major Histocompatibility Complex (chr6:25Mb-35Mb) and chromosome 8 inversions (chr8:7Mb-13Mb) were removed. PCs were calculated using 1000G as a reference panel and all samples were projected onto the 1000G PCA space. This was all computed using the Hail software. 2. A random fore…	R7
CGEn HostSeq - Canadian COVID-19 Human Host Genome Sequencing Databank	Canada	CGEN	EUR	-	-	267	307	-	-	Controls: 46.7 years, Cases: 64.2 years	The Hospital for Sick Children, Toronto, Canada; HostSeq REB #: 1000070720	Yes	The genotypes were obtained through whole genome-sequencing on the Illumina Novaseq and then joint calling of the samples		N/A	We used the NCBI GRAF-pop software to infer ancestry : https://github.com/ncbi/graf GRAF-pop inferred ancestry closely matched our self-reported ancestry. Hence, we did not exclude samples based on mismatches. As for ancestry-defined subset like the EUR-only set, we only included samples that were inferred to be European by GRAF-pop default thresholds. [Jin Y, Schaffer AA, Feolo M, Holmes JB, Kat…	R7
Host Genetics in COVID cohorts of mixed ancestry from Mexico	Mexico	MexCovid	AMR	-	-	323	198	-	-	55 (cases), 35 (controls)	Research Ethics Committee of the National Institute of Respiratory Diseases (IRB approval INER/CEI/368/2021)	Yes	Illumina GSA array	Sample QC: call rate in cases or controls ≥ 0.98S Sample QC: Sex violations (excluded) - genetic sex does not match reported sex Sample QC: remove all duplicated samples - IBD > 0.98 SNP QC: call rate ≥ 0.98 SNP QC: Hardy-Weinberg equilibrium (HWE) in controls p value ≥ 1e-06 SNP QC: Hardy-Weinberg equilibrium (HWE) in cases p value ≥ 1e-10 SNP QC: AF difference between our data and gnomAD calcul…	Complete genomes from the MX Biobank (http://www.mxbiobank.org/)	all individuals are of mixed ancestry from Mexico	R7
Covid19hg-CL	Chile	ChiCovid	AMR	-	-	143	522	705	522	Cases: 41 years old, Controls 32 years old	Ethics Comittee of the Faculty of Medicine of the University of Chile	Yes	Illlumina GSA V3	Markers with imputation info > 0.6 and MAC > 5.	Imputation was conducted with TOPMed release 2 https://imputation.biodatacatalyst.nhlbi.nih.gov/	A random forest classifier-based model was used to infer ancestry of the samples in the data. Samples classified as of “AMR” ancestry with probability > 0.8 were kept. We used 1000G combined with HGDP as reference.	R7
Search for genomic markers predicting the severity of the response to COVID-19	Poland	POLISH_COVID_WGS	EUR	224	1005	359	871	235	998	The average age of women in all groups: 46.8; The average age of men in all groups 44.3	The ethical approval for the study was obtained from the Ethics Committee of the Central Clinical Hospital of the Ministry of Interior and Administration in Warsaw.	Yes	All of the samples were sequenced using WGS method on the Illumina NovaSeq 6000 platform using 150 bp paired-end reads, yielding mean depth of coverage of 35.26X.		N/A	Polish	R7
Jordan COVID-19 Host Genomics Initiative: (JCHGI)	Jordan	JorCovid	MID	366	529	523	529	529	529	58.6	MOH IRB/ JUH IRB/ KAUH IRB/PHH IRB	Yes	Illumina Global Screening Array (GSA) 24v3 - Genotyping and QC performed at FIMM	Sample QC: call rate in cases or controls ≥ 0.98S Sample QC: Sex violations (excluded) - genetic sex does not match reported sex Sample QC: remove all duplicated samples - IBD > 0.98 SNP QC: call rate ≥ 0.98 SNP QC: Hardy-Weinberg equilibrium (HWE) in controls p value ≥ 1e-06 SNP QC: Hardy-Weinberg equilibrium (HWE) in cases p value ≥ 1e-10 SNP QC: AF difference between our data and gnomAD calcul…	TOPMed release 2 https://imputation.biodatacatalyst.nhlbi.nih.gov/	1. Autosomal markers in 1000 Genomes phase3 panel with MAF > 0.1 intersecting with our data were used. Markers in the Major Histocompatibility Complex (chr6:25Mb-35Mb) and chromosome 8 inversions (chr8:7Mb-13Mb) were removed. PCs were calculated using 1000G as a reference panel and all samples were projected onto the 1000G PCA space. This was all computed using the Hail software. 2. A random fore…	R7
Avon Longitudinal Study of Parents and Children (ALSPAC)	United Kingdom	ALSPAC_G1	EUR	-	-	-	-	523	4199	Cases: Age, years Mean ± SD = 58.29 ± 13.05; Controls: Age, years Mean ± SD = 36.05 ± 11.60	Ethical Committee of the Institute of Molecular Biology NAS RA, IRB #00004079	Yes	Illumina HumanHap550 quad chip	ALSPAC children were genotyped using the Illumina HumanHap550 quad chip genotyping platforms by 23andme subcontracting the Wellcome Trust Sanger Institute, Cambridge, UK and the Laboratory Corporation of America, Burlington, NC, US. The resulting raw genome-wide data were subjected to standard quality control methods. Individuals were excluded on the basis of gender mismatches; minimal or excessi…	1000G phase 1 version 3	European-ancestry only, individuals with non-European ancestry were removed during QC due to low numbers	R7
Armenia_Covid-19hg	Armenia	ArmCovid	OTH	-	-	175	160	175	160	Cases Mean age (y)= 60; Control Mean age (y)= 46=	IRB&EC Number: 398-1188-2020	Yes	Illumina Global Screening Array (GSA) 24v3 - Genotyping and QC performed at FIMM	Sample QC: call rate in cases or controls ≥ 0.98S Sample QC: Sex violations (excluded) - genetic sex does not match reported sex Sample QC: remove all duplicated samples - IBD > 0.98 SNP QC: call rate ≥ 0.98 SNP QC: Hardy-Weinberg equilibrium (HWE) in controls p value ≥ 1e-06 SNP QC: Hardy-Weinberg equilibrium (HWE) in cases p value ≥ 1e-10 SNP QC: AF difference between our data and gnomAD calcul…	TOPMed release 2 https://imputation.biodatacatalyst.nhlbi.nih.gov/	1. Autosomal markers in 1000 Genomes phase3 panel with MAF > 0.1 intersecting with our data were used. Markers in the Major Histocompatibility Complex (chr6:25Mb-35Mb) and chromosome 8 inversions (chr8:7Mb-13Mb) were removed. PCs were calculated using 1000G as a reference panel and all samples were projected onto the 1000G PCA space. This was all computed using the Hail software. 2. A random fore…	R7
SARS-CoV-2 and host genome sequencing	Pakistan	PakCovid	SAS	-	-	180	174	180	174	Cases Mean age (y)= 60; Control Mean age (y)= 46	IRB protocol title: Genome-wide genotyping of COVID-19 patients. IRB&EC Number: 398-1188-2020	Yes	Illumina Global Screening Array (GSA) 24v3 - Genotyping and QC performed at FIMM	Sample QC: call rate in cases or controls ≥ 0.98S Sample QC: Sex violations (excluded) - genetic sex does not match reported sex Sample QC: remove all duplicated samples - IBD > 0.98 SNP QC: call rate ≥ 0.98 SNP QC: Hardy-Weinberg equilibrium (HWE) in controls p value ≥ 1e-06 SNP QC: Hardy-Weinberg equilibrium (HWE) in cases p value ≥ 1e-10 SNP QC: AF difference between our data and gnomAD calcul…	TOPMed release 2 https://imputation.biodatacatalyst.nhlbi.nih.gov/	1. Autosomal markers in 1000 Genomes phase3 panel with MAF > 0.1 intersecting with our data were used. Markers in the Major Histocompatibility Complex (chr6:25Mb-35Mb) and chromosome 8 inversions (chr8:7Mb-13Mb) were removed. PCs were calculated using 1000G as a reference panel and all samples were projected onto the 1000G PCA space. This was all computed using the Hail software. 2. A random fore…	R7
Spanish COalition to Unlock Research on host GEnetics on COVID-19 (SCOURGE)	Spain	SCOURGE	EUR	1124	13224	5934	8810	9301	5455	Global: 59.1 (COVID-19 cases: 62.6//controls: 53.1)	Galician Ethical Committee, Ref 2020/197	Yes	Samples were genotyped with the Axiom Spain Biobank Array (Thermo Fisher Scientific).This array contains 757,836 markers, including rare variants selected in the Spanish population.	A quality control (QC) procedure was carried out for the SCOURGE study samples and control datasets. First, a list of probe sets was removed based on poor cluster separation or excessive minor allele frequency (MAF) difference from The 1000 Genomes Project data (1KGP). Then, the following QC steps were applied using PLINK 1.9 and a custom R script: - We excluded variants with MAF<1%, call rate <9…	TOPMed version r2 reference panel (GRCh38) in the TOPMed Imputation Server.	Ancestry was not inferred with PCA: The unrelated SCOURGE individuals (see qc above) were merged with samples from 1KGP and the common SNPs were LD-pruned as previously indicated. Ancestry was then inferred with Admixture using the defined 1KGP superpopulations. Those individuals with an estimated probability >80% of pertaining to European ancestry were defined as European (N=15,571). Additionall…	R7
French hgCOVID	France	FrenchCovid	EUR	-	-	456	982	456	982	Mean age of controls: 44.1. Mean age of cases: 61.1	The Health Data Hub (https://www.health-data-hub.fr/)	Yes	COVID cases were genotyped using the Infinium Global Screening Array-24 v3.0 BeadChip. Milieu Interieur controls were genotyped using two whole-genome genotyping arrays (HumanOmniExpress-24 and HumanExome-12 BeadChip, Illumina)	We used the Ricopili pipeline, as recommended by the consortium. In short, 1) relatedness between samples and population stratification was derived using chip-wide SNP data passing stringent quality control (SNPs available in all datasets, MAF > 5%, HWE > 1.0e-03, missing rate < 2%). 2) SNPs were pruned using PLINK (R2 < 0.2, windows size=200) and pruning was repeated until the total number of SN…	European ancestry 1000G samples	We applied an ad hoc filtering of individuals not matching European ancestry using PC1 and PC2 derived from the aforementioned PCA.	R7
Pa-COVID-19	Germany	Charite	EUR	87	865	198	865	198	865	All hospitalized COVID19 patients (n=198): mean-age 61 years old (18-94) Patients in WHO group >=5 i.e requiring respiratory support (n=87) : mean age 63 years old (26-94) Controls (n=865): mean age 33 years old (18-61)	Charite Universitaetsmedizin	Yes	Illumina GSA	ricopili protocol: Quality control was performed on the combined cohorts of the 304 cases/917 controls with 611,366 SNPs, according to standards from the Psychiatric Genomics Consortium (PGC). The default quality control parameters for retaining subjects and SNPs were: SNP missingness < 0.05 (before sample removal); subject missingness < 0.02; autosomal heterozygosity deviation (| Fhet | < 0.2); …	HRC	visual inspection of PCA plot (PC1 greater than equal to 0.02)	R7
Host genetic factors for COVID-19 severity and outcome in western Indian population	India	IND_GJ_COVID19	SAS	-	-	411	147	-	-	Group Average age in years Asymptomatic 41 years Symptomatic 54.46 years Demised 61.48 years Recovered 53.32 years	The present studies involving human participants were reviewed and approved by Institutional Ethical Committee of Gujarat Biotechnology Research Centre (GBRC), Gandhinagar, B. J. Medical College and Civil hospital, Ahmedabad, reference No. EC/Approval/38/2020 and GMERS medical College Gandhinagar, reference No. GMERS/MCG/IEC/06/2020.	Yes	For genotyping, we used Axiom™ Precision Medicine Diversity Array (PMDA) Plus Kit, 96-format containing 8,68,298 markers selected for high genomic coverage (Thermo Fisher Scientific) on GeneTitan Multi-Channel (MC) Instrument (Thermo Fisher Scientific).	Best markers were selected using Axiom Analysis Suite following the best practices workflow with the following parameters: sample QC Threshold; QC call_rate: ≥97, SNP QC Threshold; scr-cutoff: ≥95, and therefore, markers with high-resolution were analyzed further.	For imputation, we used TOPMed Imputation Server (https://imputation.biodatacatalyst.nhlbi.nih.gov/).	Those samples which were outliers in the PCA were excluded form the further analysis. We used South Asian population (SAS) dataset for plotting PCA	R7
Adolescent Brain and Cognitive development study	United States	ABCD	EUR	-	-	-	-	234	3135	Mean age at initial wave of the study was 9.92, and the standard deviation in age was 7.53 months. The ages range from 9-10.9 years.	#201708123 SSB NDAR ABCD	Yes	We used the 2.0 release of the ABCD genetic data. The Rutgers University Cell and DNA repository genotyped saliva samples on the Affymetrix (Thermo Fisher Scientific; Santa Clara, CA, USA) Smokescreen array.	Genotyped calls were aligned to GRCh37 (hg19), and all individuals self-reporting ancestral origins (i.e., self-reported race) other than European were excluded because evidence that the predictive utility of polygenic risk scores suffers when applied across ancestral origins. We separated individuals into self-reported populations before genotype QC. Genomic data was also used to confirm that in…	1000 Genomes	All European	R7
COMRI/Virology Study	Germany	COMRI	EUR	-	-	120	333	120	333	Controls: 36.7 +/-15.3 yrs; Cases: 61.8 +/-15.3yrs	The IRB at Klinikum rechts der Isar, Technical University Munich, and at the Klinikum der Universität München, University of Munich, Munich, Germany	Yes	Genotyping was performed at FIMM for cases. Controls were genotyped on Illumina Global Screening Arrays (v3.0) at the core facility of the Helmholtz Zentrum München, Munich, Germany.	Sample QC: call rate in cases or controls ≥ 0.98S Sample QC: Sex violations (excluded) - genetic sex does not match reported sex Sample QC: remove all duplicated samples - IBD > 0.98 SNP QC: call rate ≥ 0.98 SNP QC: Hardy-Weinberg equilibrium (HWE) in controls p value ≥ 1e-06 SNP QC: Hardy-Weinberg equilibrium (HWE) in cases p value ≥ 1e-10 SNP QC: AF difference between our data and gnomAD calcul…	TOPMed release 2 https://imputation.biodatacatalyst.nhlbi.nih.gov/	1. Autosomal markers in 1000 Genomes phase3 panel with MAF > 0.1 intersecting with our data were used. Markers in the Major Histocompatibility Complex (chr6:25Mb-35Mb) and chromosome 8 inversions (chr8:7Mb-13Mb) were removed. PCs were calculated using 1000G as a reference panel and all samples were projected onto the 1000G PCA space. This was all computed using the Hail software. 2. A random fore…	R7
Tirschenreuth Study (TiKoco)	Germany	TIKOCO	EUR	-	-	-	-	572	3436	median 52 years, IQR 35 to 64 years	Prospektive COVID-19 Kohorte Tirschenreuth 20-1867-101	Yes	Infinium Global Screening Array-24, GSA-MD, version 3.0 (GSAMD_v3, Illumina Inc., San Diego, USA); sample call rate > 95%, SNP call rate > 95%, HWE p<1x10-6; relatedness and ancestry determined	sample call rate > 95%, SNP call rate > 95%, HWE p<1x10-6; relatedness and ancestry determined	HRC reference panel	based on comparison with HGDP	R7
Covid19 Ioannina Biobank	Greece	Ioannina	EUR	-	-	321	852	321	852	Mean age Cases: 72.69 (phenotype A2), 58.53 (phenotype B2); Mean age Controls: 50.73 (phenotype A2), 47.65 (phenotype B2)	Ethics Committee of the University of Ioannina Hospital and of the University of Ioannina; COVID-19 Ioannina Biobank / No. 5 / 11-03-2021; Epirus Health Study / No. 19485 / 29-05-2019	Yes	Illumina GSA beadchip GSA MD (Illumina GSAMArrays “Infinium iSelect 24x1 HTS Custom Beadchip Kit”). Ricopili pipeline defaults for QC.	Ricopili pipeline defaults for QC.	TopMed	PCA1 vs. PCA2 plot; excluded everybody above 0.05	R7
GCAT. Genomes For Life.	Spain	GCAT	EUR	-	-	-	-	710	4278	Cases 55 years Controls 56 years	The Germans Trias i Pujol University Hospital Research Ethics Committee (IRB00002131)	Yes	Infinium Expanded Multi-Ethnic Genotyping Array (MEGAEx)	QC of samples: call rate <0.98 (n=61), gender mismatch (n=19), duplicates (n=8), family relatedness up to second degree (n=88), excess or loss of heterozygosity (n=52), non-Caucasian individuals detected as outliers in the PCA plot of the European populations from the 1000 Genomes Project (n=96) and self-reported born outside of Spain (n=147), were filtered out QC of variants: multi-aligned SNPs,…	1000GenomesPhase3 HRC GoNL UK10K	We perform ancestry analysis by using information on genotyping data, and self-reported ancestry group and born country. Population structure of the GCAT cohort was assessed by Multidimensional Scaling (MDS) analysis from a subset of SNPs that were common with the 1000Genomes project phase III. Genetic markers from the GCAT MEGAEX SNP array were quality controlled by discarding duplicated probes,…	R6+R7
BelCovid	Belgium	BelCovid	EUR	297	1477	505	1477	804	1477	Cases 57.3 years Controls NA	Hôpital Erasme & University of Liège Academic Hospital Ethics Committees	Our cohort (Belcovid Brussels) was recruited in the early stages of the pandemics (Spring 2020). Given the situation at the time, we worked under an emergency opt-out consent validated by the hospital and the ethics committee.	For cases, genotyping was performed in FIMM. For controls, the genotyping was performed at the University of Liège and genotyped for >700 K SNPs using Illumina’s Human OmniExpress BeadChips, an iScan system and the Genome Studio software following the guidelines of the manufacturer.	Variants were eliminated with call rate ≤0.95, deviating from Hardy–Weinberg equilibrium (p ≤ 10−4), or if monomorphic. European ancestry was confirmed for all individuals by PCA using the HapMap population as reference.	For cases, the analysis was performed in FIMM. For controls, the Sanger Imputation Services, with the UK10K + 1000 Genomes Phase 3 Haplotype panels (https://imputation.sanger.ac.uk) using the real genotypes of 629,570 quality-controlled autosomal SNPs as anchors, were used to impute genotypes at autosomal variants in the population. Indels, SNPs with MAF ≤ 0.05, deviating from Hardy-Weinberg equi…	1. Autosomal markers in 1000 Genomes phase3 panel with MAF > 0.1 intersecting with our data were used. Markers in the Major Histocompatibility Complex (chr6:25Mb-35Mb) and chromosome 8 inversions (chr8:7Mb-13Mb) were removed. PCs were calculated using 1000G as a reference panel and all samples were projected onto the 1000G PCA space. This was all computed using the Hail software. 2. A random fore…	R6+R7
Biobanque Quebec COVID19	Canada	BQC19	EUR	202	1366	654	914	1060	508	A1 Cases 73.0 years old Controls 58.8 years old A2 Cases 73.0 years old Controls 61.0 years old B1 Cases 70.4 years old Controls 47.3 years old B2 Cases 70.4 years old Controls 57.0 years old C1 Cases 61.5 years old Controls 64.7 years old C2 Cases 61.5 years old Controls 64.7 years old	Centre hospitalier de l'Université de Montréal (CHUM) in Montréal, Québec, Canada	Yes	Axiom Precision Medicine genotyping array	The marker-based quality control analysis consisted of three tests intended to check for consistency of markers across various experimental factors, such as genotyping plates, Hardy-Weinberg equilibrium (HWE), and discordance of genotyping across control replicates. All tests were conducted on a subset of ancestrally homogeneous participants (542 individuals of European ancestry), who were determ…	TOPMed	The PCs were then calculated using unrelated individuals of European ancestry from scratch. A subset of participants of European ancestry were determined via comparison to 2,504 individuals across 5 super populations from 1000 Genomes phase 31. These five different ancestries represent individuals of European (EUR), East Asian (EAS), Ad Mixed American (AMR), South Asian (SAS) and African (AFR) an…	R6+R7
Helix Exome+ COVID-19 Phenotypes	United States	Helix	EUR	-	-	-	-	1055	10960	Cases & Controls 58 years (median)	The Helix DNA Discovery Project study was reviewed and approved by Western Institutional Review Board. The HNP study was reviewed and approved by the University of Nevada, Reno Institutional Review Board.	Yes	Exome+ assay includes sequencing of common variants	Data were processed using a custom version of Sentieon and aligned to GRCh38, with variant calling and phasing algorithms following GATK best practices. Imputation of common variants was performed by pre-phasing samples and then imputing. Pre-phasing was performed using reference databases, which include the 1000 Genomes Phase 3 data. This was followed by genotype imputation for all 1000 Genomes …	1kg	Ancestry was determined using 10,000 ancestry informative markers covered in our Exome+ sequencing assay and comparing to Phase 3 data of the 1000 Genomes project using the program Admixture (https://www.genetics.ucla.edu/software/admixture/, version 1.3.0) with the supervised mode, based on 5 continental populations. Individuals were assigned as European ancestry if their European admixture was …	R6+R7
Finngen	Finland	Finngen	EUR	190	278193	437	337685	4814	337685	Cases 48.2 years Controls 59.3 years	HUS coordinating Ethics Committee	Yes	Illumina Human Core Exome	Illumina Human Core Exome	3,775 Finnish whole genomes	We calculated principal components using PLINK 2 variants included: INFO > 0.95, missingness < 0.01, MAF > 0.05, LD pruning r2 0.1 500kb window - Excluding individuals that did not match the main ancestry group: First PCA on FinnGen+1000 Genomes and a bayesian algorithm to remove outliers. As some Western Europeans were left, then another PCA using FinnGen and projecting 1000 Genomes Finns and Eu…	R6+R7
Genotek COVID-19 study	Russia	Genotek	EUR	-	-	-	-	6959	18720	36.82 -- Cases; 37.1 -- Controls	Genotek IRB; "Genetics of COVID-19", number 7	Yes	Illumina GSA v. 1/2/3	SNPs after prunning (-indep-pairwise 50 5 0.2, maf > 0.05, removing regions with inversions) with no missing genotypes (--geno 0) Use the first 2 components to plot the data with the external populations and run clustering (DBSCAN algorithm). Parameters for DBSCAN are selected manually to obtain homogeneous clusters. Samples that don’t belong to any cluster and samples that form separate non-euro…	1KG + HRC	Merge our data (after QC filtering) with 1KG; Prune the data and run PCA analysis; Plink 1.9 / 2.0	R6+R7
The genetic predisposition to severe COVID-19	Sweden	SweCovid	EUR	181	3748	181	3748	181	3748	Cases 61.9 years; Controls NA	Etikprövningsmyndigheten (Swedish Ethical Review Authority)	Yes	Illumina GSA MD (genotyping and QC performed by FIMM)		TopMed	1. Autosomal markers in 1000 Genomes phase3 panel with MAF > 0.1 intersecting with our data were used. Markers in the Major Histocompatibility Complex (chr6:25Mb-35Mb) and chromosome 8 inversions (chr8:7Mb-13Mb) were removed. PCs were calculated using 1000G as a reference panel and all samples were projected onto the 1000G PCA space. This was all computed using the Hail software. 2. A random fore…	R6+R7
Genetic influences on severity of COVID-19 illness in Korea	Korea, United States	Genetics_COVID19_Korea	EAS	-	-	932	19672	932	19672	Mean age of cases = 53.873(sd=18.13) Mean age of controls = 53.88 (sd=8.16)	Chungnam National University Hospital IRB, Chungnam National University Sejong Hospital IRB, Daegu Joint IRB, Incheon Medical Center IRB, Keimyung University Dongsan Hospital IRB, Myongji Hospital IRB, Pusan National University Hospital IRB, Seoul National University Health Care System Gangnam Center IRB	Yes	MISSING	"Due to cases/controls being genotyped in separate batches we applied stringent with the QC filters SNPs satisfying the following criteria were removed from analysis: HWE in cases with P<1x10-10 HWE in controls with P<1x10-6 Missingness associated with case/control status P<1x10-3 For genotyped variants: genotype associated with missingness fraction associated P<1x10-6 For chromosome X variants: …	1000 Genomes (all populations)	We ran admixture to ensure individuals were of majority EAS ancestry. Furthermore we ran 5 iterations of PCA-outlier removal (removing individuals that were > 6 standard deviations from the mean).	R6+R7
Bonn Study of COVID19 genetics	Germany	BoSCO	EUR	195	984	425	984	1168	984	A2, European, all samples: 58.97. B1, European, all samples: 55.27. B1, European, females: 54.30. B1, European, males: 56.59. B1, European, GT60: 71.80. B1, European, LE60: 41.54. B2, European, all samples: 58.97. B2, European, females: 57.88. B2, European, males: 60.35. B2, European, GT60: 75.54. B2, European, LE60: 38.43. C2, European, all samples: 58.88. C2, European, females: 57.78. C2, Europ…	The BosCO study was approved by the ethics committee of the Medical Faculty of the University of Bonn. Additional ethical approvals were obtained from each participating hospital.	Yes	GSAv3.0	DNA from all participating individuals with reported COVID-diagnoses according to WHO scale or from the population-based controls were genotyped on a GSAv3.0 array (Illumina). Pre-imputation QC was performed according to the Ricopili pipeline, and in line with the HGI analysis plan. Briefly, SNPs were excluded if call rate (CR) <95%, and samples were removed if CR< 98% and/or gender was inconsist…	HRC via Michigan Imputation Server	The main (and sole) ancestry group of the BoSCO study are Europeans. Outliers were defined as mean of each PC +/- 6*SD in the first 7 PCs and were excluded from the analysis.	R6+R7
Egypt hgCOVID hub	Egypt	Egypt_hgCOVID_hub	MID	699	472	699	472	710	472	Cases: 59.7, Controls: 39.0	Institutional review board approval obtained from of Medical research ethics committee of Mansoura and Tanta Universities; R.20.08.982 & IRB0010038, Approval Code: 33926/7/20	Yes	Illumina Global Screening Array (GSA) 24v3	Genotyping Illumina Global Screening Array (GSA) 24v3 - Genotyping and QC performed at FIMM QC Sample QC: call rate in cases or controls ≥ 0.98S ample QC: Sex violations (excluded) - genetic sex does not match reported sex Sample QC: remove all duplicated samples - IBD > 0.98 SNP QC: call rate ≥ 0.98 SNP QC: Hardy-Weinberg equilibrium (HWE) in controls p value ≥ 1e-06 SNP QC: Hardy-Weinberg equil…	TOPMed	Regarding PCA analysis, briefly what we do is to use a reference panel (1000 genome) to run PCA analysis and get the weights to project our data on. After projection, we run a random forest model trained on the reference data to assign ancestry to the samples in our data. We used the 1000 genome and Human Genome Diversity Project (HGDP) datasets to run PCA analysis, but then manually identified t…	R6+R7
Qatar Genome Program	Qatar	QGP	MID	-	-	191	13868	2056	12003	Cases & Controls 40.05 years	Qatar Biobank IRB	Yes	Whole genome sequence data	Data preprocessing and analysis were performed using Hail. For the downstream QC we followed the main HGI study protocol.	We used whole genome sequence data	Please provide a more detailed description of the exact procedures used to define the ancestry group included in your analysis, including: How were principal components calculated ? Which software ? Which markers were included? => Principal component analysis was performed using PLINK-v1.9 employing a clean set of 53,657 SNPs. - How did you exclude individuals that did not match the main ancestry…	R6+R7
23andMe	United States	23ANDME	AFR	190	36188	284	36179	2605	8332	Cases & Controls 51 years	Ethical & Independent Review Services (E&I Review)	Yes	Multiple genotyping platforms	We ran GWAS for each phenotype separately, and combined both genotyped and imputed data. When choosing between imputed and genotyped GWAS results, we favored the imputed result, unless the imputed variant was unavailable or failed quality control (QC). For imputed variants, we removed variants with low imputation quality (r2 < 0.5 averaged across batches, or a minimum r2 < 0.3) or with evidence o…	HRC augmented with 1000 Genomes and UK10k	- How were principal components calculated ? Which software ? Which markers were included? A principal component analysis was performed independently for each ancestry, using ~65,000 high quality genotyped variants present in all five genotyping platforms. It was computed on a subset of participants randomly sampled across all the genotyping platforms (137K, 1000K, and 360K participants were used…	R5+R7
23andMe	United States	23ANDME	EUR	2206	864000	2888	863846	45102	181433	Cases & Controls 51 years	Ethical & Independent Review Services (E&I Review)	Yes	Multiple genotyping platforms	We ran GWAS for each phenotype separately, and combined both genotyped and imputed data. When choosing between imputed and genotyped GWAS results, we favored the imputed result, unless the imputed variant was unavailable or failed quality control (QC). For imputed variants, we removed variants with low imputation quality (r2 < 0.5 averaged across batches, or a minimum r2 < 0.3) or with evidence o…	HRC augmented with 1000 Genomes and UK10k	see above	R5+R7
23andMe	United States	23ANDME	AMR	646	136727	875	136698	12145	32551	Cases & Controls 51 years	Ethical & Independent Review Services (E&I Review)	Yes	Multiple genotyping platforms	We ran GWAS for each phenotype separately, and combined both genotyped and imputed data. When choosing between imputed and genotyped GWAS results, we favored the imputed result, unless the imputed variant was unavailable or failed quality control (QC). For imputed variants, we removed variants with low imputation quality (r2 < 0.5 averaged across batches, or a minimum r2 < 0.3) or with evidence o…	HRC augmented with 1000 Genomes and UK10k	see above	R5+R7
Genes & Health	United Kingdom	GNH	SAS	192	43998	423	43767	7922	36268	Cases & Controls 39.5 years	London South East REC (UK)	Yes	Illumina GSAv3EA+MD	QC of samples: increasingly stringent call rate filters (see below) were applied. Removal of samples with stated versus DNA gender mismatch, duplicates, family relatedness up to second degree (n=88), excess or loss of heterozygosity (n=52), non-British-Bangladeshi & -Pakistani individuals detected as outliers in the PCA plot merged with 1000 Genomes Project reference populations. Samples with sub…	GenomeAsiav1 on michigan for autosomes, HRC on michigan for X chromosome	1.) All analysis below was done using plink1.9 unless otherwise stated Population Outliers determined from merge with 1000G data Genes & Health genotyping chip data was converted to GRCh37 co-ordinates using --update-map and --update-cm options, with data from Illumina manifest GSAMD-24v3-0-EA_20034606_A1.csv. 1000G data was downloaded from ftp://ftp.1000genomes.ebi.ac.uk/vol1/ftp/release/2013050…	R6+R7
Colorado Center for Personalized Medicine - CCPM	United States	CCPM	AMR	-	-	-	-	320	3074	Cases & Controls 53 years	University of Colorado IRB	Yes	Illumina’s Infinium Multi-Ethnic Global Array (MEGA) was used for genotyping. GTC files produced from Illumina’s Autocall and/or Beeline were converted to vcf files using a modified version of Illumina’s GTCtoVCF code (https://github.com/Illumina/GTCtoVCF).	We performed sample QC by plate, checking for sex discordance, excess heterozygosity, high missingness, genetic duplicates, and control sample concordance. We then performed SNP QC checking for high missingness, high differential in allele frequency by sex, high differential in allele frequency by plate, and high discordance across 5 control samples consistent across all plates. In addition, we r…	TOPMed release 2	Here are the QC steps we used to build a combined reference dataset, which we then used to determine ethnic misclassifications. We later ran final PCA after performing all SNP and sample QC To perform tests for ethnic misclassification, we first created a reference database consisting of founders from TGP and the Human Genome Diversity Project (HGDP; https://rosenberglab.stanford.edu/hgdpsnpDownl…	R6+R7
Colorado Center for Personalized Medicine - CCPM	United States	CCPM	EUR	-	-	189	25696	1496	24389	Cases & Controls 53 years	University of Colorado IRB	Yes	Illumina’s Infinium Multi-Ethnic Global Array (MEGA) was used for genotyping. GTC files produced from Illumina’s Autocall and/or Beeline were converted to vcf files using a modified version of Illumina’s GTCtoVCF code (https://github.com/Illumina/GTCtoVCF).	We performed sample QC by plate, checking for sex discordance, excess heterozygosity, high missingness, genetic duplicates, and control sample concordance. We then performed SNP QC checking for high missingness, high differential in allele frequency by sex, high differential in allele frequency by plate, and high discordance across 5 control samples consistent across all plates. In addition, we r…	TOPMed release 2	Here are the QC steps we used to build a combined reference dataset, which we then used to determine ethnic misclassifications. We later ran final PCA after performing all SNP and sample QC To perform tests for ethnic misclassification, we first created a reference database consisting of founders from TGP and the Human Genome Diversity Project (HGDP; https://rosenberglab.stanford.edu/hgdpsnpDownl…	R5+R6+R7
UK Biobank	United Kingdom	UKBB	AFR	-	-	137	6499	459	6177	Cases 69.52 years Controls 67.92 years	Northwest Multi-Centre Research Ethics Committee for the UKB	Yes	UK Biobank study protocol and details in genotype QC is available online(ref below). Bycroft C, Freeman C, Petkova D, et al. The UK Biobank resource with deep phenotyping and genomic data. Nature 2018; 562: 203–9. Genotyping and quality control of UK Biobank, a large-scale, extensively phenotyped prospective resource. https://biobank.ctsu.ox.ac.uk/crystal/crystal/docs/genotyping_qc.pdf. (accessed…	UK Biobank study protocol and details in genotype QC is available online: Bycroft C, Freeman C, Petkova D, et al. The UK Biobank resource with deep phenotyping and genomic data. Nature 2018; 562: 203–9. Genotyping and quality control of UK Biobank, a large-scale, extensively phenotyped prospective resource. https://biobank.ctsu.ox.ac.uk/crystal/crystal/docs/genotyping_qc.pdf. (accessed Feb 18, 20…	HRC	see above	R5+R6+R7
UK Biobank	United Kingdom	UKBB	AMR	-	-	-	-	58	922	Cases 69.52 years Controls 67.92 years	Northwest Multi-Centre Research Ethics Committee for the UKB	Yes	UK Biobank study protocol and details in genotype QC is available online(ref below). Bycroft C, Freeman C, Petkova D, et al. The UK Biobank resource with deep phenotyping and genomic data. Nature 2018; 562: 203–9. Genotyping and quality control of UK Biobank, a large-scale, extensively phenotyped prospective resource. https://biobank.ctsu.ox.ac.uk/crystal/crystal/docs/genotyping_qc.pdf. (accessed…	UK Biobank study protocol and details in genotype QC is available online: Bycroft C, Freeman C, Petkova D, et al. The UK Biobank resource with deep phenotyping and genomic data. Nature 2018; 562: 203–9. Genotyping and quality control of UK Biobank, a large-scale, extensively phenotyped prospective resource. https://biobank.ctsu.ox.ac.uk/crystal/crystal/docs/genotyping_qc.pdf. (accessed Feb 18, 20…	HRC	see above	R6+R7
UK Biobank	United Kingdom	UKBB	SAS	-	-	172	8704	735	8141	Cases 69.52 years Controls 67.92 years	Northwest Multi-Centre Research Ethics Committee for the UKB	Yes	UK Biobank study protocol and details in genotype QC is available online(ref below). Bycroft C, Freeman C, Petkova D, et al. The UK Biobank resource with deep phenotyping and genomic data. Nature 2018; 562: 203–9. Genotyping and quality control of UK Biobank, a large-scale, extensively phenotyped prospective resource. https://biobank.ctsu.ox.ac.uk/crystal/crystal/docs/genotyping_qc.pdf. (accessed…	UK Biobank study protocol and details in genotype QC is available online: Bycroft C, Freeman C, Petkova D, et al. The UK Biobank resource with deep phenotyping and genomic data. Nature 2018; 562: 203–9. Genotyping and quality control of UK Biobank, a large-scale, extensively phenotyped prospective resource. https://biobank.ctsu.ox.ac.uk/crystal/crystal/docs/genotyping_qc.pdf. (accessed Feb 18, 20…	HRC	We previously defined the genetically determined ancestry to minimize bias due to population stratification1. For detailed description, please refer to our previous manuscript1. In brief, high-quality LD-pruned bi-allelic SNPs (38,511 markers) were selected from HapMap3 (minor allele frequency [MAF] > 0.01, minor allele count [MAC] > 5, Hardy-Weinberg equilibrium p > 1 x 10-6, and genotyping call…	R5+R6+R7
UK Biobank	United Kingdom	UKBB	EAS	-	-	-	-	113	2596	Cases 69.52 years Controls 67.92 years	Northwest Multi-Centre Research Ethics Committee for the UKB	Yes	UK Biobank study protocol and details in genotype QC is available online(ref below). Bycroft C, Freeman C, Petkova D, et al. The UK Biobank resource with deep phenotyping and genomic data. Nature 2018; 562: 203–9. Genotyping and quality control of UK Biobank, a large-scale, extensively phenotyped prospective resource. https://biobank.ctsu.ox.ac.uk/crystal/crystal/docs/genotyping_qc.pdf. (accessed…	UK Biobank study protocol and details in genotype QC is available online: Bycroft C, Freeman C, Petkova D, et al. The UK Biobank resource with deep phenotyping and genomic data. Nature 2018; 562: 203–9. Genotyping and quality control of UK Biobank, a large-scale, extensively phenotyped prospective resource. https://biobank.ctsu.ox.ac.uk/crystal/crystal/docs/genotyping_qc.pdf. (accessed Feb 18, 20…	HRC	We previously defined the genetically determined ancestry to minimize bias due to population stratification1. For detailed description, please refer to our previous manuscript1. In brief, high-quality LD-pruned bi-allelic SNPs (38,511 markers) were selected from HapMap3 (minor allele frequency [MAF] > 0.01, minor allele count [MAC] > 5, Hardy-Weinberg equilibrium p > 1 x 10-6, and genotyping call…	R6+R7
UK Biobank	United Kingdom	UKBB	EUR	680	419851	3748	416783	14539	405992	Cases 69.52 years Controls 67.92 years	Northwest Multi-Centre Research Ethics Committee for the UKB	Yes	UK Biobank study protocol and details in genotype QC is available online(ref below). Bycroft C, Freeman C, Petkova D, et al. The UK Biobank resource with deep phenotyping and genomic data. Nature 2018; 562: 203–9. Genotyping and quality control of UK Biobank, a large-scale, extensively phenotyped prospective resource. https://biobank.ctsu.ox.ac.uk/crystal/crystal/docs/genotyping_qc.pdf. (accessed…	UK Biobank study protocol and details in genotype QC is available online: Bycroft C, Freeman C, Petkova D, et al. The UK Biobank resource with deep phenotyping and genomic data. Nature 2018; 562: 203–9. Genotyping and quality control of UK Biobank, a large-scale, extensively phenotyped prospective resource. https://biobank.ctsu.ox.ac.uk/crystal/crystal/docs/genotyping_qc.pdf. (accessed Feb 18, 20…	HRC	We previously defined the genetically determined ancestry to minimize bias due to population stratification1. For detailed description, please refer to our previous manuscript1. In brief, high-quality LD-pruned bi-allelic SNPs (38,511 markers) were selected from HapMap3 (minor allele frequency [MAF] > 0.01, minor allele count [MAC] > 5, Hardy-Weinberg equilibrium p > 1 x 10-6, and genotyping call…	R5+R6+R7
UK Biobank	United Kingdom	UKBB	MID	-	-	-	-	97	1502	Cases 69.52 years Controls 67.92 years	Northwest Multi-Centre Research Ethics Committee for the UKB	Yes	UK Biobank study protocol and details in genotype QC is available online(ref below). Bycroft C, Freeman C, Petkova D, et al. The UK Biobank resource with deep phenotyping and genomic data. Nature 2018; 562: 203–9. Genotyping and quality control of UK Biobank, a large-scale, extensively phenotyped prospective resource. https://biobank.ctsu.ox.ac.uk/crystal/crystal/docs/genotyping_qc.pdf. (accessed…	UK Biobank study protocol and details in genotype QC is available online: Bycroft C, Freeman C, Petkova D, et al. The UK Biobank resource with deep phenotyping and genomic data. Nature 2018; 562: 203–9. Genotyping and quality control of UK Biobank, a large-scale, extensively phenotyped prospective resource. https://biobank.ctsu.ox.ac.uk/crystal/crystal/docs/genotyping_qc.pdf. (accessed Feb 18, 20…	HRC	We previously defined the genetically determined ancestry to minimize bias due to population stratification1. For detailed description, please refer to our previous manuscript1. In brief, high-quality LD-pruned bi-allelic SNPs (38,511 markers) were selected from HapMap3 (minor allele frequency [MAF] > 0.01, minor allele count [MAC] > 5, Hardy-Weinberg equilibrium p > 1 x 10-6, and genotyping call…	R6+R7
UCLA Precision Health COVID-19 Host Genomics Biobank	United States	UCLA	AFR	-	-	-	-	152	1585	Cases & Controls > 50 years	UCLA IRB	Yes	GSA 650k array	standard GWAS QC (HWE, missigness, outlier removal)	TopMed Freeze5 using Michigan imputation server.	We limited analyses to unrelated individuals (2nd degree relatives) and performed the ancestry-related PCA analyses on only the typed data. Relatedness was computed using king1.Genotypes were filtered by Mendel error rate (`plink --me 1 1 –set-me-missing`), founders (`plink --filter-founders`), minor allele frequency (plink –maf 0.15), genotype missing call rate (`plink --geno 0.005`), and Hardy-…	R5+R7
UCLA Precision Health COVID-19 Host Genomics Biobank	United States	UCLA	AMR	-	-	166	4686	571	4281	Cases & Controls > 50 years	UCLA IRB	Yes	GSA 650k array	standard GWAS QC (HWE, missigness, outlier removal)	TopMed Freeze5 using Michigan imputation server.	see above	R5+R7
UCLA Precision Health COVID-19 Host Genomics Biobank	United States	UCLA	EAS	-	-	-	-	140	2835	Cases & Controls > 50 years	UCLA IRB	Yes	GSA 650k array	standard GWAS QC (HWE, missigness, outlier removal)	TopMed Freeze5 using Michigan imputation server.	see above	R5+R7
UCLA Precision Health COVID-19 Host Genomics Biobank	United States	UCLA	EUR	-	-	150	21234	846	20538	Cases & Controls > 50 years	UCLA IRB	Yes	GSA 650k array	standard GWAS QC (HWE, missigness, outlier removal)	TopMed Freeze5 using Michigan imputation server.	see above	R5+R7
Mass General Brigham - Host Vulnerability to COVID-19	United States	PHBB	AFR	-	-	-	-	160	1909	Cases 54.3 years Control 59.4 years	Mass General Brigham IRB	Yes	Illumina Multi-Ethnic Genotyping Array, which covers more than 1.7 million markers, and is enriched for exome content with >400,000 markers missense, nonsense, indels, and synonymous variants.	All genotyped datasets separately underwent the same 3-step quality control protocol using PLINK25, including 2 stages of SNP removal and an intermediate stage of sample exclusion. The exclusion criteria for genetic markers consisted on i) proportion of missingness ≥ 0.05, ii) Hardy-Weinberg Equilibrium p-value (p) ≤ 1x10-6 for controls and Hardy-Weinberg Equilibrium p ≤ 1x10-20 for all the cohor…	TOPMed R2. We performed a two-stage imputation procedure, which consisted in pre-phasing the genotypes into whole chromosome haplotypes followed by imputation itself. The pre-phasing was performed using SHAPEIT2, and then imputed using the TOPMED R2 reference panel using the TOPMed imputation server. For chrX, we restricted the analysis to non-pseudoautosomal (non-PAR) regions. We stratified the …	- How were principal components calculated ? Which software ? Which markers were included? The PCs were calculated using flash-PCA. We used markers with minor allele frequency > 5% and were pruned using plink with parameters --indep-pairwise 50 5 0.2 Ambiguous SNPs (A>T, T>A, C>G, G>C) were excluded. The remaining SNPs were intersected with 1000 Genomes phase 3 reference data and the PCAs were co…	R5+R7
Mass General Brigham - Host Vulnerability to COVID-19	United States	PHBB	AMR	-	-	-	-	270	1970	Cases 54.3 years Control 59.4 years	Mass General Brigham IRB	Yes	Illumina Multi-Ethnic Genotyping Array, which covers more than 1.7 million markers, and is enriched for exome content with >400,000 markers missense, nonsense, indels, and synonymous variants.	All genotyped datasets separately underwent the same 3-step quality control protocol using PLINK25, including 2 stages of SNP removal and an intermediate stage of sample exclusion. The exclusion criteria for genetic markers consisted on i) proportion of missingness ≥ 0.05, ii) Hardy-Weinberg Equilibrium p-value (p) ≤ 1x10-6 for controls and Hardy-Weinberg Equilibrium p ≤ 1x10-20 for all the cohor…	TOPMed R2. We performed a two-stage imputation procedure, which consisted in pre-phasing the genotypes into whole chromosome haplotypes followed by imputation itself. The pre-phasing was performed using SHAPEIT2, and then imputed using the TOPMED R2 reference panel using the TOPMed imputation server. For chrX, we restricted the analysis to non-pseudoautosomal (non-PAR) regions. We stratified the …	see above	R5+R7
Mass General Brigham - Host Vulnerability to COVID-19	United States	PHBB	EUR			318	31558	1059	31558	Cases 54.3 years Control 59.4 years	Mass General Brigham IRB	Yes	Illumina Multi-Ethnic Genotyping Array, which covers more than 1.7 million markers, and is enriched for exome content with >400,000 markers missense, nonsense, indels, and synonymous variants.	All genotyped datasets separately underwent the same 3-step quality control protocol using PLINK25, including 2 stages of SNP removal and an intermediate stage of sample exclusion. The exclusion criteria for genetic markers consisted on i) proportion of missingness ≥ 0.05, ii) Hardy-Weinberg Equilibrium p-value (p) ≤ 1x10-6 for controls and Hardy-Weinberg Equilibrium p ≤ 1x10-20 for all the cohor…	TOPMed R2. We performed a two-stage imputation procedure, which consisted in pre-phasing the genotypes into whole chromosome haplotypes followed by imputation itself. The pre-phasing was performed using SHAPEIT2, and then imputed using the TOPMED R2 reference panel using the TOPMed imputation server. For chrX, we restricted the analysis to non-pseudoautosomal (non-PAR) regions. We stratified the …	see above	R5+R7
EraCORE	Netherlands	ERACORE	EUR	-	-	-	-	210	1547	60	Medical Ethics Review Committee Erasmus University Medical Center	Yes	GSA-24 v3.	NP Exclusion: MAF<= 1%, SNP call-rate<=97.5% and/or departure from Hardy-Weinberg equilibrium (HWE) P<10-6. Samples were excluded based on gender mismatch, and low genotype quality (98%).	HRC1.1	4 SD from the mean value of all European populations present in 1KG p3 on any of the first 4 PCs	R6+R7
Variability in immune response genes and severity of SARS-CoV-2 infection (INMUNGEN-CoV2 study)	Spain	INMUNGEN_CoV2	EUR	81	723	347	723	412	723	The average age is 50 for COVID-19 patients and 66 for population controls.	Institute for Biomedical Research of Barcelona (IIBB) and Research Institute - Hospital de la Santa Creu i Sant Pau (‎IIB Sant)	Yes	Axiom Spain Biobank Array humanCoreExome array	Cases (PCR+ for SARS-Cov-2) and 70 controls were genotyped with the Axiom Spain Biobank Array (Affymetrix). The 653 remaining controls were previously genotyped using the humanCoreExome array (Illumina). The quality controls were performed on genotyped data using PLINK v1.9 and v2.0 and KING v2.2.6 software (https://people.virginia.edu/~wc9c/KING/kingpopulation.html). • Removing genetic variants …	The HRC r1.1 2016 (GRCh37/hg19) reference panel from Michigan Imputation Server	Yes, we only used European population. The ethnicity classification was done with KING v2.2.6 software (https://www.kingrelatedness.com/).	R6+R7
BioVU	United States	BioVU	EUR	117	68064	285	68064	1592	68064	A2, European, all samples: 58.97. B1, European, all samples: 55.27. B1, European, females: 54.30. B1, European, males: 56.59. B1, European, GT60: 71.80. B1, European, LE60: 41.54. B2, European, all samples: 58.97. B2, European, females: 57.88. B2, European, males: 60.35. B2, European, GT60: 75.54. B2, European, LE60: 38.43. C2, European, all samples: 58.88. C2, European, females: 57.78. C2, Europ…	MISSING	Yes	Illumina Multi-Ethnic Genotyping Array (MEGAEX)		HRC via Michigan Imputation Server	The European ancestry MEGA set was selected via PCA using the CEU, YRI, and CHB reference populations from the 1000Genomes project	R6+R7
COVID19-Host(a)ge	Germany	HOSTAGE	EUR	1850	12226	3117	12483	3097	10327	MISSING	Email with ethics approvals sent to Amie Trankie.	Yes	GSA versions 1,2,3		TOPMed	MISSING	R6+R7
GenOMICC (Genetics Of Mortality in Critical Care)	United Kingdom	genomicc	AFR	440	1336	440	1336	440	1336	Cases 59.05 years Controls 67.98 years	Research Ethics Committees of Scotland, England, Wales, and Northern Ireland	Yes	Illumina Global Screening Array v3.0 + multi-disease beadchips (GSAMD-24v3-0-EA) and Infinium chemistry. The Arrays were imaged on an Illumina iScan platform and genotypes were called automatically using GenomeStudio Analysis software v2.0.3, GSAMD-24v3-0-EA_20034606_A1.bpm manifest and cluster file provided by manufacturer.	Genotype calls were carefully examined within GenomeStudio using manufacturer and published54 recommendations, after excluding samples with low initial call rate (<90%) and reclustering the data thereafter. Briefly, X and Y markers calls were all visually inspected and curated if necessary, as were those for autosomal markers with minor allele frequency > 1% displaying low Gentrain score, cluster…	TOPMED was used as an imputation panel for the genomicc cohort, while the existing imputation for UK Biobank was used. To avoid bias due to differences in imputation only high quality variants (imputation score > 0.9) in both cohorts were considered.	- Unrelated individuals from the 1000 genomes project were calculated using KING 2.1, removing individuals up to degree 3 of relatedness. Then 1000 genomes and genomicc genotyped files were merged using the common snps. Data was pruned by plink with a window of 1000 markers a step size of 50 and r2 of 0.05 leaving 92K markers with MAF>0.01 and genotyping rate >99%. Then ancestry for genomicc indi…	R5+R7
GenOMICC (Genetics Of Mortality in Critical Care)	United Kingdom	genomicc	EAS	274	352	274	352	274	352	Cases 59.05 years Controls 67.98 years	Research Ethics Committees of Scotland, England, Wales, and Northern Ireland	Yes	Illumina Global Screening Array v3.0 + multi-disease beadchips (GSAMD-24v3-0-EA) and Infinium chemistry. The Arrays were imaged on an Illumina iScan platform and genotypes were called automatically using GenomeStudio Analysis software v2.0.3, GSAMD-24v3-0-EA_20034606_A1.bpm manifest and cluster file provided by manufacturer.	Genotype calls were carefully examined within GenomeStudio using manufacturer and published54 recommendations, after excluding samples with low initial call rate (<90%) and reclustering the data thereafter. Briefly, X and Y markers calls were all visually inspected and curated if necessary, as were those for autosomal markers with minor allele frequency > 1% displaying low Gentrain score, cluster…	TOPMED was used as an imputation panel for the genomicc cohort, while the existing imputation for UK Biobank was used. To avoid bias due to differences in imputation only high quality variants (imputation score > 0.9) in both cohorts were considered.	see above	R5+R7
GenOMICC (Genetics Of Mortality in Critical Care)	United Kingdom	genomicc	EUR	5989	41384	5989	41384	5989	41384	Cases 59.05 years Controls 67.98 years	Research Ethics Committees of Scotland, England, Wales, and Northern Ireland	Yes	Illumina Global Screening Array v3.0 + multi-disease beadchips (GSAMD-24v3-0-EA) and Infinium chemistry. The Arrays were imaged on an Illumina iScan platform and genotypes were called automatically using GenomeStudio Analysis software v2.0.3, GSAMD-24v3-0-EA_20034606_A1.bpm manifest and cluster file provided by manufacturer.	Genotype calls were carefully examined within GenomeStudio using manufacturer and published54 recommendations, after excluding samples with low initial call rate (<90%) and reclustering the data thereafter. Briefly, X and Y markers calls were all visually inspected and curated if necessary, as were those for autosomal markers with minor allele frequency > 1% displaying low Gentrain score, cluster…	TOPMED was used as an imputation panel for the genomicc cohort, while the existing imputation for UK Biobank was used. To avoid bias due to differences in imputation only high quality variants (imputation score > 0.9) in both cohorts were considered.	see above	R5+R7
GenOMICC (Genetics Of Mortality in Critical Care)	United Kingdom	genomicc	SAS	788	3698	788	3698	788	3698	Cases 59.05 years Controls 67.98 years	Research Ethics Committees of Scotland, England, Wales, and Northern Ireland	Yes	Illumina Global Screening Array v3.0 + multi-disease beadchips (GSAMD-24v3-0-EA) and Infinium chemistry. The Arrays were imaged on an Illumina iScan platform and genotypes were called automatically using GenomeStudio Analysis software v2.0.3, GSAMD-24v3-0-EA_20034606_A1.bpm manifest and cluster file provided by manufacturer.	Genotype calls were carefully examined within GenomeStudio using manufacturer and published54 recommendations, after excluding samples with low initial call rate (<90%) and reclustering the data thereafter. Briefly, X and Y markers calls were all visually inspected and curated if necessary, as were those for autosomal markers with minor allele frequency > 1% displaying low Gentrain score, cluster…	TOPMED was used as an imputation panel for the genomicc cohort, while the existing imputation for UK Biobank was used. To avoid bias due to differences in imputation only high quality variants (imputation score > 0.9) in both cohorts were considered.	see above	R5+R7
Japan Coronavirus Taskforce	Japan	JapanTaskForce	EAS	421	3317	998	3317	2433	3317	Cases & Controls 46.7 years	Certified Review Board of Keio University and related institutions	Yes	Infinium Asian Screening Array-24 v1.0 BeadChip	Exclusion criteria of Sample QC: 1. Sample call rates in cases or controls < 0.97 2. Heterozygosity rates > mean + 3SD 3. Related subjects with PI_HAT > 0.9 4. Non-East Asian outliers estimated using principle component analysis of the genotypes by merging the study subjects and the HapMap3 subjects. Exclusion criteria of SNP QC: 1. Minor allele counts (MAC) < 5 2. Call rates < 0.99 3. Deviation …	The combined panel of whole-genome sequencing data of the Japanese populations (n = 1,037) and 1000 Genomes Phase3 v5 subjects	- How were principal components calculated ? Which software ? Which markers were included? We calculated principal components using smartpca (EIGENSOFT 6.1.4) with autosomal variants. - How did you exclude individuals that did not match the main ancestry group ? We created a scatter diagram of the first two principal components, including our study data and HapMap Phase III (HapMap3) data, and ex…	R5+R7
CCHC COVID-19 GAWS	United States	CCHC	AMR	-	-	-	-	196	3039	Cases and Controls 52.29	IRB#: HSP-SPH-20-0328 Urgent response to COVID-19 outbreak in Hispanics	Yes	We’ve used the Expanded Multi-Ethnic Global Array (MEGAEX) genotype array from Illumina	We’ve used the Expanded Multi-Ethnic Global Array (MEGAEX) genotype array from Illumina	Imputation was done through the TOPMed server using EAGLE_v2.4 phasing, Minimac4 imputation and the TOPMed reference panel.		R6+R7
Mount Sinai Health System COVID-19 Genomics Initiative	United States	MSHS-CGI	AFR	-	-	-	-	74	143	Cases 49.07 years Controls 50.73 years	Mount Sinai Program for the Protection of Human Subjects	Yes	Global Diversity Array (GDA-8v1-0_A1) or the Global Screening Array (GSA-24v1-0_A1)	12 Related individuals were found using identity by descent, and subsequently removed. Likewise, 18 samples failing sexcheck were also excluded. SNPs and individuals were then filtered using Ricopilli, according to convention provided by HGI. 312324 SNPs and 1726 individuals (Ncases=330, Ncontrols=1396) and passed QC.	TOPMED		R5+R6+R7
Mount Sinai Health System COVID-19 Genomics Initiative	United States	MSHS-CGI	AMR	-	-	-	-	128	123	Cases 49.07 years Controls 50.73 years	Mount Sinai Program for the Protection of Human Subjects	Yes	Global Diversity Array (GDA-8v1-0_A1) or the Global Screening Array (GSA-24v1-0_A1)	12 Related individuals were found using identity by descent, and subsequently removed. Likewise, 18 samples failing sexcheck were also excluded. SNPs and individuals were then filtered using Ricopilli, according to convention provided by HGI. 312324 SNPs and 1726 individuals (Ncases=330, Ncontrols=1396) and passed QC.	TOPMED		R5+R6+R7
Mount Sinai Health System COVID-19 Genomics Initiative	United States	MSHS-CGI	EUR	-	-	-	-	1329	8940	Cases 49.07 years Controls 50.73 years	Mount Sinai Program for the Protection of Human Subjects	Yes	Global Diversity Array (GDA-8v1-0_A1) or the Global Screening Array (GSA-24v1-0_A1)	12 Related individuals were found using identity by descent, and subsequently removed. Likewise, 18 samples failing sexcheck were also excluded. SNPs and individuals were then filtered using Ricopilli, according to convention provided by HGI. 312324 SNPs and 1726 individuals (Ncases=330, Ncontrols=1396) and passed QC.	TOPMED		R5+R6+R7
Women's Genome Health Study (WGHS), i.e. the genomics subset of Women's Health Study (WHS)	United States	WGHS	EUR	-	-	-	-	225	11887	Cases 79.1years Controls 79.1 years	Brigham and Women's Hospital	Yes	WGHS samples were genotyped in random order in two batches. A small initial batch used the combination of the Illumina HumanHap300 Duo array and an iSelect array with custom variant content. Most of the cohort was genotyped on the Illumina HumanHap300 Duo “+” array that included both the standard HumanHap300 content and same custom content as the first batch. Genotype calls were made with Beadstu…	Imputation with minimac (minimac4-1.0.1-7228771) was performed with the TOPMed imputation panel (freeze 5) as implemented on the University of Michigan imputation server (v. 1.2.1).	Imputation with minimac (minimac4-1.0.1-7228771) was performed with the TOPMed imputation panel (freeze 5) as implemented on the University of Michigan imputation server (v. 1.2.1).		R6
AncestryDNA COVID-19 Research Study	United States	Ancestry	EUR	667	113882	1484	113882	25353	113882	Cases 54.7 years Controls 52.1 years	Advarra (formerly Quorum)	Yes	Genotype data were generated using an Illumina genotyping array with approximately 730,000 SNPs and processed either with Illumina or with Quest/Athena Diagnostics.	To ensure quality of the dataset, each sample passes a number of QC checks, which includes identifying duplicate samples, removing individuals with a per-sample call rate <98%, and identifying discrepancies between reported sex and genetically inferred sex. Array markers with per-variant call rate <98% and array markers that had overall allele frequency differences of >0.10 between any two array …	For each GWAS, a fixed-effects logistic regression model was implemented with PLINK2.0 with either the B1 or C1 phenotype as the outcome and imputed genotype dosage value as the primary predictor. The following were included as fixed-effect covariates: ancestry-based PCs 1-12, array platform, orthogonal age, and orthogonal age2. We conducted sex-stratified GWAS, resulting in four separate studies…	Individuals were imputed to the Haplotype Reference Consortium reference panel version 1.1, and imputed variants with MINIMAC4 R2 >0.3 and MAF>0.01 were used in GWAS.Description of defining PCs: lines 300-304 in the main text (https://www.medrxiv.org/content/10.1101/2020.10.06.20205864v1.full.pdf) PC plots: Figure 10 in the supplement (https://www.medrxiv.org/content/10.1101/2020.10.06.20205864v1…	R5+R6
AncestryDNA COVID-19 Research Study	United States	Ancestry	AFR	-	-	135	5688	1629	5688	Cases 54.7 years Controls 52.1 years	Advarra (formerly Quorum)	Yes	Genotype data were generated using an Illumina genotyping array with approximately 730,000 SNPs and processed either with Illumina or with Quest/Athena Diagnostics.	To ensure quality of the dataset, each sample passes a number of QC checks, which includes identifying duplicate samples, removing individuals with a per-sample call rate <98%, and identifying discrepancies between reported sex and genetically inferred sex. Array markers with per-variant call rate <98% and array markers that had overall allele frequency differences of >0.10 between any two array …	For each GWAS, a fixed-effects logistic regression model was implemented with PLINK2.0 with either the B1 or C1 phenotype as the outcome and imputed genotype dosage value as the primary predictor. The following were included as fixed-effect covariates: ancestry-based PCs 1-12, array platform, orthogonal age, and orthogonal age2. We conducted sex-stratified GWAS, resulting in four separate studies…	Individuals were imputed to the Haplotype Reference Consortium reference panel version 1.1, and imputed variants with MINIMAC4 R2 >0.3 and MAF>0.01 were used in GWAS.Description of defining PCs: lines 300-304 in the main text (https://www.medrxiv.org/content/10.1101/2020.10.06.20205864v1.full.pdf) PC plots: Figure 10 in the supplement (https://www.medrxiv.org/content/10.1101/2020.10.06.20205864v1…	R6
AncestryDNA COVID-19 Research Study	United States	Ancestry	AMR	-	-	199	12323	3752	12323	Cases 54.7 years Controls 52.1 years	Advarra (formerly Quorum)	Yes	Genotype data were generated using an Illumina genotyping array with approximately 730,000 SNPs and processed either with Illumina or with Quest/Athena Diagnostics.	To ensure quality of the dataset, each sample passes a number of QC checks, which includes identifying duplicate samples, removing individuals with a per-sample call rate <98%, and identifying discrepancies between reported sex and genetically inferred sex. Array markers with per-variant call rate <98% and array markers that had overall allele frequency differences of >0.10 between any two array …	For each GWAS, a fixed-effects logistic regression model was implemented with PLINK2.0 with either the B1 or C1 phenotype as the outcome and imputed genotype dosage value as the primary predictor. The following were included as fixed-effect covariates: ancestry-based PCs 1-12, array platform, orthogonal age, and orthogonal age2. We conducted sex-stratified GWAS, resulting in four separate studies…	Individuals were imputed to the Haplotype Reference Consortium reference panel version 1.1, and imputed variants with MINIMAC4 R2 >0.3 and MAF>0.01 were used in GWAS.Description of defining PCs: lines 300-304 in the main text (https://www.medrxiv.org/content/10.1101/2020.10.06.20205864v1.full.pdf) PC plots: Figure 10 in the supplement (https://www.medrxiv.org/content/10.1101/2020.10.06.20205864v1…	R6
AncestryDNA COVID-19 Research Study	United States	Ancestry	EAS	-	-	-	-	120	570	Cases 54.7 years Controls 52.1 years	Advarra (formerly Quorum)	Yes	Genotype data were generated using an Illumina genotyping array with approximately 730,000 SNPs and processed either with Illumina or with Quest/Athena Diagnostics.	To ensure quality of the dataset, each sample passes a number of QC checks, which includes identifying duplicate samples, removing individuals with a per-sample call rate <98%, and identifying discrepancies between reported sex and genetically inferred sex. Array markers with per-variant call rate <98% and array markers that had overall allele frequency differences of >0.10 between any two array …	For each GWAS, a fixed-effects logistic regression model was implemented with PLINK2.0 with either the B1 or C1 phenotype as the outcome and imputed genotype dosage value as the primary predictor. The following were included as fixed-effect covariates: ancestry-based PCs 1-12, array platform, orthogonal age, and orthogonal age2. We conducted sex-stratified GWAS, resulting in four separate studies…	Individuals were imputed to the Haplotype Reference Consortium reference panel version 1.1, and imputed variants with MINIMAC4 R2 >0.3 and MAF>0.01 were used in GWAS.Description of defining PCs: lines 300-304 in the main text (https://www.medrxiv.org/content/10.1101/2020.10.06.20205864v1.full.pdf) PC plots: Figure 10 in the supplement (https://www.medrxiv.org/content/10.1101/2020.10.06.20205864v1…	R6
Estonian Biobank	Estonia	EstBB	EUR	-	-	352	196455	4070	189406	Cases 50.9 years Controls 48.9 years	Estonian Committee on Bioethics and Human Research	Yes	Illumina GSAv1.0, GSAv2.0, and GSAv2.0_EST arrays. Altogether 155,772 samples were genotyped and PLINK format files were created using Illumina GenomeStudio v2.0.4.	Individuals were excluded from the analysis if their call-rate was < 95% or sex defined based on heterozygosity of X chromosome did not match sex in phenotype data. Variants were filtered by call-rate < 95% and HWE p-value < 1e-4 (autosomal variants only). Variant positions were updated to b37 and all variants were changed to be from TOP strand using tools and reference files provided in https://…	Estonian population specific imputation reference of 2297 WGS samples was used (http://www.nature.com/doifinder/10.1038/ejhg.2017.51).	1) We have used PLINK2 to calculate PCs (--pca 20 approx) and we used 10 first PCs. We used pruned set of variants (--indep-pairwise 100 10 0.1) and only used with MAF>1%. 2) We expect that vast majority of Estonian population is monoethnic and therefore no exclusion was made based on ethnicity	R5+R6
FHoGID	Switzerland	FHoGID	EUR	-	-	470	280	-	-	Cases 65.43 years Controls 51.07 years	Local representatives of Swissethics (CER-VD, CCER, EKOS, EKNZ)	Yes	Infinium Global Screening Array-24 v3.0	We followed recommended QCs using Ricopili pipeline, more precisely: SNP QC: call rate ≥ 0.95 Sample QC: call rate in cases or controls ≥ 0.98 Sample QC: FHET within +/- 0.20 in cases or controls Sample QC: Sex violations (excluded) - genetic sex does not match pedigree sex SNP QC: call rate ≥ 0.98 SNP QC: missing difference ≤ 0.02 SNP QC: Hardy-Weinberg equilibrium (HWE) in controls p value ≥ 1e…	We used HRC r1.1 panel on the Michigan imputation server with Minimap3.	We used pcaer function of the Ricopili pipeline including all markers before imputation. We excluded samples with PC1<-0.005 and PC2>0 as described in their website (https://sites.google.com/a/broadinstitute.org/ricopili/pca). We did not use any reference dataset to identify non ancestry-matching samples.	R5+R6
GEN-COVID, reCOVID	Italy	GENCOVID	EUR	1077	2443	1287	2443	1697	2443	Cases 63.29 years Controls 48.15 years	University Hospital of Siena Ethical Review Board	Yes	Illumina Global Screening Array (GSA)	We followed recommended QCs using Ricopili pipeline, more precisely:Sample QC: call rate in cases or controls ≥ 0.98Sample QC: Sex violations (excluded) - genetic sex does not match reported sexSample QC: remove all duplicated samples - IBD > 0.98SNP QC: call rate ≥ 0.98SNP QC: Hardy-Weinberg equilibrium (HWE) in controls p value ≥ 1e-06SNP QC: Hardy-Weinberg equilibrium (HWE) in cases p value ≥ …	Imputation was conducted with TOPMed release 2 https://imputation.biodatacatalyst.nhlbi.nih.gov/	1. Autosomal markers in 1000 Genomes phase3 panel with MAF > 0.1 intersecting with our data were used. Markers in the Major Histocompatibility Complex (chr6:25Mb-35Mb) and chromosome 8 inversions (chr8:7Mb-13Mb) were removed. PCs were calculated using 1000G as a reference panel and all samples were projected onto the 1000G PCA space. This was all computed using the Hail software. 2. A random fore…	R5
Genes for Good	United States	GFG	EUR	-	-	-	-	136	4978	Cases 41.9 years Controls 42.3 years	University of Michigan Health Sciences and Behavioral Sciences IRB	Yes	Illumina Infinium CoreExome-24 v.1.0 or v.1.1	Genotype Variant Filtering PASS: HWE p-value > 0.0001 among unrelated European samples Call rate > 0.99 Genotypes Sample Filtering PASS: Call rate > 0.99 Contamination coefficient < 5.0 Genotype Sample Exclusions: Large chromosomal copy number variants (single chromosome with missingness >= five times larger than other chromosomes) Gonosomal constellations other than XX and XY Inferred sex did no…	TOPMed R2 panel	- Principal components were calculated with plink-1.9 with the --pca option. All directly genotyped markers were used as input. - Individuals in the Genes for Good study are predominantly of European ancestry. No specific exclusion was applied.	R5+R6
Lifelines	Netherlands	Lifelines	EUR	-	-	-	-	895	26600	Cases & Controls 53 years	IRB of University Medical Centre Groningen	Yes	Illumina Global Screening Array and HumanCytoSNP genotype platform	The first subset of samples were genotyped with two different versions of HumanCytoSNP (12v2.0 and 12v2.1). The versions were harmonized and unified by using only probes that were present in both platforms, mapping to the same genome build (37), and making sure that resulting location was concordant with either 1000 Genomes phase 3 or Genome of the Netherlands (GoNL) data. Following this, the gen…	HRC	Genotyping was done on two platforms over time, namely HumanCytoSNP and Infinium Global Screening Array® (GSA). The datasets obtained from these platforms are named CytoSNP and UGLI respectively. For each dataset, ancestries were defined using principal component analyses (PCA). Below is described how this is done for each of the two datasets. CytoSNP: After a comprehensive QC based on call rate …	R5+R6
Michigan Genomics Initiative	United States	MGI	AFR	-	-	-	-	111	2989	Cases 54.45 years Controls 57.49 years	University of Michigan IRB	Yes	Illumina Infinium CoreExome	Sample-level QC was performed on a rolling basis as batches of samples were genotyped. This approach allowed prompt response and issue remediation if needed. A sample was flagged per batch and excluded from the Data Freeze if any of the following issues were raised during sample QC: (1) patient had withdrawn from the study, (2) genotype-inferred sex did not match the self-reported gender of the p…	TopMed	The majority ancestry of MGI participants corresponding to each sample was first inferred by performing principal component analysis using PLINK (v1.9)9. Principal component calculations were based off a reference genotype panel of Human Genome Diversity Project (HGDP) samples10. MGI samples were projected onto the space created by the first two principal components of the HGDP samples. MGI sampl…	R6
Michigan Genomics Initiative	United States	MGI	EUR	-	-	-	-	122	51458	Cases 54.45 years Controls 57.49 years	University of Michigan IRB	Yes	Illumina Infinium CoreExome	Sample-level QC was performed on a rolling basis as batches of samples were genotyped. This approach allowed prompt response and issue remediation if needed. A sample was flagged per batch and excluded from the Data Freeze if any of the following issues were raised during sample QC: (1) patient had withdrawn from the study, (2) genotype-inferred sex did not match the self-reported gender of the p…	TopMed	The majority ancestry of MGI participants corresponding to each sample was first inferred by performing principal component analysis using PLINK (v1.9)9. Principal component calculations were based off a reference genotype panel of Human Genome Diversity Project (HGDP) samples10. MGI samples were projected onto the space created by the first two principal components of the HGDP samples. MGI sampl…	R5
MyCode Health Initiative	United States	GHS_Freeze_145	AFR	-	-	-	-	128	3050	Cases & Controls 56.8 years	Geisinger IRB	Yes	Illumina’s Omni (~60K) or Global Screening Array (~85K)	All array-based data are QC’ed with standard quality control procedures before imputation and association testing (i.e. exclude sex mismatch, sample (90%) and variant call rate (99%), remove duplicate samples, Hardy-Weinberg P<1e-15, heterogeneity F>0.4)( PMID: 21234875).	TOPMed Freeze 5 reference panel using the Michigan Imputation Server	Ancestry estimation was performed using whole exome sequences (WES) from the full MyCode sample population. We first extracted the overlapping SNPs between HapMap3 global populations and the WES. This list was filtered on minor allele frequencies (MAF) > 5%, genotyping call rate of 90%, and single nucleotide polymorphisms (SNPs) only (i.e. insertions and deletions were removed). Principal compone…	R6
MyCode Health Initiative	United States	GHS_Freeze_145	AMR	-	-	-	-	88	1307	Cases & Controls 56.8 years	Geisinger IRB	Yes	Illumina’s Omni (~60K) or Global Screening Array (~85K)	All array-based data are QC’ed with standard quality control procedures before imputation and association testing (i.e. exclude sex mismatch, sample (90%) and variant call rate (99%), remove duplicate samples, Hardy-Weinberg P<1e-15, heterogeneity F>0.4)( PMID: 21234875).	TOPMed Freeze 5 reference panel using the Michigan Imputation Server	Ancestry estimation was performed using whole exome sequences (WES) from the full MyCode sample population. We first extracted the overlapping SNPs between HapMap3 global populations and the WES. This list was filtered on minor allele frequencies (MAF) > 5%, genotyping call rate of 90%, and single nucleotide polymorphisms (SNPs) only (i.e. insertions and deletions were removed). Principal compone…	R6
MyCode Health Initiative	United States	GHS_Freeze_145	EUR	321	108168	773	108168	5276	108168	Cases & Controls 56.8 years	Geisinger IRB	Yes	Illumina’s Omni (~60K) or Global Screening Array (~85K)	All array-based data are QC’ed with standard quality control procedures before imputation and association testing (i.e. exclude sex mismatch, sample (90%) and variant call rate (99%), remove duplicate samples, Hardy-Weinberg P<1e-15, heterogeneity F>0.4)( PMID: 21234875).	TOPMed Freeze 5 reference panel using the Michigan Imputation Server	Ancestry estimation was performed using whole exome sequences (WES) from the full MyCode sample population. We first extracted the overlapping SNPs between HapMap3 global populations and the WES. This list was filtered on minor allele frequencies (MAF) > 5%, genotyping call rate of 90%, and single nucleotide polymorphisms (SNPs) only (i.e. insertions and deletions were removed). Principal compone…	R5+R6
Netherlands Twin Register	Netherlands	NTR	EUR	-	-	-	-	228	5265	Cases & Controls 41 years	Local Ethics & Science committee FGB, Vrije Universiteit Amsterdam	Yes	Genotyping was done on multiple platforms over time, namely Perlegen-Affymetrix, Affymetrix 6.0, Affymetrix Axiom, Illumina Human Quad Bead 660, Illumina Omni 1M and Illumina GSA.	For each genotype platform, samples were removed if DNA sex did not match the expected phenotype, if the PLINK heterozygosity F statistic was < -0.10 or > 0.10, or if the genotyping call rate was < 0.90. SNPs were removed if the minor allele frequency (MAF) < 1×10-6, if the Hardy-Weinberg Equilibrium (HWE) p-value < 1×10-6, and/or if call rate < 0.95. Subsequently, for each platform, the genotype…	Per platform the data was phased using Eagle and then imputed to 1000 Genomes and Topmed using Minimac.	Note that the NTR uses 6 different genotype platforms, for each platform the analysis was done separately in order to exclude population outliers. Markers were selected if: MAF > 0.05, Call rate >= 98%, HWE p>10-6. The remaining markers were LD pruned using the standard PLINK –indep 50 5 2 option. Then, SNPs from the below given long-range LD regions in the genome were also excluded, to avoid spe…	R5+R6
Penn Medicine Biobank	United States	PMBB	EUR	-	-			60	9702	Cases 49.5 years Controls 58.2 years	Perelman School of Medicine IRB at University of Pennsylvania	Yes	Illumina Global Screening Array Version 2	Basic QC steps: 1. SNP and sample call rate of 99% 2. SNPs with MAF> 1% were included	TOPMed-R2	Principal component analysis was performed using smartpca module of Eigensoft package. We applied following QC steps prior to running PCA : Imputation R2 filter 0.3 marker call rate 95% sample call rate 90% MAF 0.5% PLINK 1.90 was used for QC. We merged 1000 genomes and PMBB dataset before running smartpca to project the eigenvectors on 1000 genomes. We calculated a total of 20 eigenvectors. Then…	R6
Penn Medicine Biobank	United States	PMBB	AFR	55	8622	126	8551	379	8298	Cases 49.5 years Controls 58.2 years	Perelman School of Medicine IRB at University of Pennsylvania	Yes	Illumina Global Screening Array Version 2	Basic QC steps: 1. SNP and sample call rate of 99% 2. SNPs with MAF> 1% were included	TOPMed-R2	Principal component analysis was performed using smartpca module of Eigensoft package. We applied following QC steps prior to running PCA : Imputation R2 filter 0.3 marker call rate 95% sample call rate 90% MAF 0.5% PLINK 1.90 was used for QC. We merged 1000 genomes and PMBB dataset before running smartpca to project the eigenvectors on 1000 genomes. We calculated a total of 20 eigenvectors. Then…	R5+R6
UK 100,000 Genomes Project	United Kingdom	genomicsengland100kgp	SAS	-	-	-	-	235	4205	Cases: 53.4 years Controls: 49.7 years	East of England – Cambridge Central REC	Yes	All samples were sequenced with 150bp paired-end reads using Illumina HiSeq X and uniformly processed on the Illumina North Star Version 4 Whole Genome Sequencing Workflow (NSV4, version 2.6.53.23); which comprises the iSAAC Aligner (version 03.16.02.19) and Starling Small Variant Caller (version 2.4.7). Samples were aligned to the Homo Sapiens NCBI GRCh38 assembly with decoys. Single-sample gVCF…	Sample QC: Samples with contamination>0.03 (estimated using verifyBamID), excess of chimeric reads>5%, median fragment size<250bp, percentage of AT dropout>10%, percentage of mapped reads<60% were excluded from the analysis. Variant QC: Only variants with a minor allele frequency (MAF)>=0.5% were assessed. Variants are further filtered for a median coverage≥10, median GQ≥20, and a missingness of …	No imputation panel was used. The analyses were conducted using Whole Genome Sequencing data.	Genomics England (genomicsengland100kgp study) method details for ancestry prediction (HGI-covid freezes 1-3). PCA for ancestry prediction We calculated principal components (PCs) and SNP loadings for 1KGP3 by using GCTA v.1.93.1_beta on a 30K set of high-quality independent variants (see separate section on marker selection). We then used the 1KGP3 SNP loadings to calculate projected individual …	R6
UK 100,000 Genomes Project	United Kingdom	genomicsengland100kgp	EUR	-	-	-	-	822	44369	Cases: 53.4 years Controls: 49.7 years	East of England – Cambridge Central REC	Yes	All samples were sequenced with 150bp paired-end reads using Illumina HiSeq X and uniformly processed on the Illumina North Star Version 4 Whole Genome Sequencing Workflow (NSV4, version 2.6.53.23); which comprises the iSAAC Aligner (version 03.16.02.19) and Starling Small Variant Caller (version 2.4.7). Samples were aligned to the Homo Sapiens NCBI GRCh38 assembly with decoys. Single-sample gVCF…	Sample QC: Samples with contamination>0.03 (estimated using verifyBamID), excess of chimeric reads>5%, median fragment size<250bp, percentage of AT dropout>10%, percentage of mapped reads<60% were excluded from the analysis. Variant QC: Only variants with a minor allele frequency (MAF)>=0.5% were assessed. Variants are further filtered for a median coverage≥10, median GQ≥20, and a missingness of …	No imputation panel was used. The analyses were conducted using Whole Genome Sequencing data.	Genomics England (genomicsengland100kgp study) method details for ancestry prediction (HGI-covid freezes 1-3). PCA for ancestry prediction We calculated principal components (PCs) and SNP loadings for 1KGP3 by using GCTA v.1.93.1_beta on a 30K set of high-quality independent variants (see separate section on marker selection). We then used the 1KGP3 SNP loadings to calculate projected individual …	R5+R6
UK Blood Donors Cohort	United Kingdom	INTERVAL	EUR	-	-	-	-	2098	39733	Cases 43.7 years Controls 47.5 years	The National Research Ethics Service	Yes	The UK Biobank Affymetrix Axiom genotyping array	Basic sample QC included removal of duplicate samples, clearly non-European ancestry samples, heterozygosity outliers, high contamination samples, sex mismatches, missing sex information etc. Basic variant QC included removal of batch-specific variant outliers, strong deviators from HWE, low within-batch call-rate, allele frequency deviations across batches etc. Further details can be found in As…	A combined 1000Genomes Phase3 - UK10K reference imputation panel.	1) PCA - flashpca v.1.2.5. Here is quote from the following reference, Astle, W. J., et al. (2016). "The Allelic Landscape of Human Blood Cell Trait Variation and Links to Common Complex Disease." Cell 167(5): 1415-1429 e1419. … a robust set of variants were derived using the same methods as UK Biobank, i.e., selecting autosomal variants … that had passed variant QC …, had MAF R 2.5% and missingn…	R5+R6
VA Million Veteran Program	United States	MVP	AFR	-	-	1300	98129	4893	94556	Cases 65.6 years Controls 66.5 years	VA Central IRB	Yes	Customized Affymetrix Axiom biobank array, the MVP 1.0 Genotyping Array, containing 723,305 variants.	Variants that were poorly called (genotype missingness > 5%) or that deviated from their expected allele frequency based on reference data from the 1000 Genomes Project were excluded. Samples were excluded that had a call rate > 98.5%	1000Genomes version 3 phase 5	Assignment of Racial/Ethnic Groups in the MVP The MVP participants were assigned to mutually exclusive racial/ethnic groups using HARE (Harmonized Ancestry and Race/Ethnicity), a machine learning algorithm that integrates genetically inferred ancestry (GIA) with self-identified race/ethnicity (SIRE) as previously described (PMID 31564439). Briefly, HARE uses GIA to refine SIRE for genetic associa…	R5+R6
VA Million Veteran Program	United States	MVP	EUR	-	-	2417	366449	11778	357198	Cases 65.6 years Controls 66.5 years	VA Central IRB	Yes	Customized Affymetrix Axiom biobank array, the MVP 1.0 Genotyping Array, containing 723,305 variants.	Variants that were poorly called (genotype missingness > 5%) or that deviated from their expected allele frequency based on reference data from the 1000 Genomes Project were excluded. Samples were excluded that had a call rate > 98.5%	1000Genomes version 3 phase 5	see above	R5+R6
VA Million Veteran Program	United States	MVP	AMR	-	-	517	43062	2497	41100	Cases 65.6 years Controls 66.5 years	VA Central IRB	Yes	Customized Affymetrix Axiom biobank array, the MVP 1.0 Genotyping Array, containing 723,305 variants.	Variants that were poorly called (genotype missingness > 5%) or that deviated from their expected allele frequency based on reference data from the 1000 Genomes Project were excluded. Samples were excluded that had a call rate > 98.5%	1000Genomes version 3 phase 5	see above	R5+R6
CHOP_CAG	United States	CHOP_CAG	AFR	-	-	147	412	-	-	Cases 11.7 years Controls 11.6 years	This study was approved by the Research Ethics Board of CHOP (CHOP IRB#: IRB 06-004886).	Yes	Illumina Global Screening Array (GSA)	Samples were SNP genotyped using the Illumina Global Screening Array (GSA). Minimum sample call rate of 0.95 was required.	TopMed reference (hg38/GRCh38).		R6
Host genetic factors in COVID-19 patients in relation to disease susceptibility, disease severity and pharmacogenomics	Thailand	thaicovid	EAS	-	-	-	-	191	113	Cases 38.84 years Controls 43.33 years	IRB of Faculty of Medicine, Chulalongkorn University, Bangkok, Thailand.	Yes	Axiom™ Human Genotyping SARS-CoV-2 Research Array	Sample Quality 1. DNA purity is indicated by OD260/OD280 and OD260/OD230 ratios (Thermo Scientific™ NanoDrop™ One Microvolume UV-Vis Spectrophotometers). The OD260/OD280 ratio was between 1.8 and 2.0 and the OD260/OD230 ratio was greater than 1.5. 2. DNA degradation was assessed on a 1% agarose gel using an appropriate size standard control. 3. DNA concentration was quantitated by Qubit™ dsDNA HS…	Asia Pilot (GAsP)		R6
Coronagenes	United Kingdom	Coronagenes	EUR	-	-	-	-	181	734	Cases and Controls 58.42 years	West Midlands Research Ethics Commitee	Yes	Individuals uploaded raw genotype information from direct-to-consumer DNA genotyping companies, including 23andMe, Ancestry, MyHeritage, and FTDNA. Individuals with high-coverage arrays (>600k markers) were clustered into two groups based on their array overlap. Each array group underwent quality control as recommended by the Ricopili pipeline: sample_call_rate=0.98, sample_fhet_filter=0.2, snp_c…	Individuals uploaded raw genotype information from direct-to-consumer DNA genotyping companies, including 23andMe, Ancestry, MyHeritage, and FTDNA. Individuals with high-coverage arrays (>600k markers) were clustered into two groups based on their array overlap. Each array group underwent quality control as recommended by the Ricopili pipeline: sample_call_rate=0.98, sample_fhet_filter=0.2, snp_c…	HRC r2		R6
Generation Scotland	United Kingdom	Generation_Scotland	EUR	-	-	554	18683	1712	17525	Cases 59.68 years Controls 57.58 years	Ethical approval for the Generation Scotland study was obtained from the Tayside Committee on Medical Research Ethics (on behalf of the National Health Service).	Yes	HumanOmniExpressExome8v1-2_A and HumanOmniExpressExome-8v1_A	Individuals call rate<=97%, SNP call rate>98%, HWE cut off<1e-6.	HRC.r1-1		R6
HUNT	Norway	HUNT	EUR	-	-	-	-	283	52072	Cases 63.9 years Controls 60.0 years	REK midt	Yes	HumanCoreExome12 v1.0, HumanCoreExome12 v1.1 and UM HUNT Biobank v1.0. Genome Studio quality control protocol.	HumanCoreExome12 v1.0, HumanCoreExome12 v1.1 and UM HUNT Biobank v1.0. Genome Studio quality control protocol.	HRC v1.1 and 2,201 low-coverage WGS HUNT samples		R6
Genome-wide assessment of the gene variants associated with severe COVID-19 phenotype in Iran	Iran	IranCovid	MID	-	-	210	183	-	-	Cases 48 years Controls 44.4 years	Digestive Disease Research Institute, Tehran University of Medical Sciences, Tehran, Iran	Yes	Illumina GSA24	N/A	N/A		R6
The Norwegian Mother, Father and Child Cohort Study	Norway	MOBA	EUR	-	-	-	-	391	56038	Cases 48.71 years Controls 47.24 years	The Regional Committees (REK) for Medical and Health Research Ethics South-East in Norway. The REK number 127708 (Using MoBa to understand the COVID-19 pandemic).	Yes	Genotyping of the samples was performed in seven different batches on different Illumina platforms over a period of four years. SELECTionPREDISPOSED and HARVEST genotyped using Illumina HumanCoreExome-12 v.1.1 and HumanCoreExome-24 v.1.0 arrays for 6,938 and 4,552 triads, respectively, at the Genomics Core Facility located at the Norwegian University of Science and Technology, Trondheim, Norway. …	Cluster positions were identified from samples with call rate ≥ 0.98 and GenCall score ≥ 0.15. We excluded variants with low call rates, signal intensity, quality scores, and deviation from Hardy-Weinberg equilibrium (HWE) based on the following QC parameters: call rate < 98 %, cluster separation < 0.4, 10% GC-score < 0.3, AA T Dev > 0.025, HWE p-value < 1 × 10-6 . Samples were excluded based on …	Haplotype Reference Consortium (HRC) v.1.1		R6
Saudi Human Genome Program- COVID19 : Host Genomic markers predicting the severity and suitability to COVID-19 in highly consanguineous population	Saudi Arabia	SaudiHumanGenomeProgram	MID	147	768	147	768	147	768	N/A [Range - 15-92 years]	Yes from all collecting centers (KACST,KFMC, KAIMRC, and MOH)	Yes			According to Covid19 hg guidelines		R6
Vanda COVID	United States	Vanda	EUR	58	900	58	900	58	900	Cases and Controls 55 years	Advarra IRB; Pro00043096, Advarra IRB Pro00043002	Yes	whole genome sequencing, illumina (NOVAseq)	-	none		R6
EXCEED	United Kingdom	EXCEED	EUR	-	-	-	-	236	1083	Cases 60.5 years Control 61.9 years	Ethical approval was awarded by Leicester Central REC – 13/EM/0226, IRAS:129201.	Yes	EXCEED samples were genotyped using the Affymetrix Axiom UK Biobank array and the genotype calling was performed using the Affymetrix Power Tools (APT).	SNPolisher was used for an initial QC and SNPs were flagged for exclusion if assigned to one of CallRateBelowThreshold, OffTargetVariant or Other categories. In addition, only one probe was kept for each variant and variants showing plate effects were removed from further analyses. A total of 733,323 variants passed the QC filters steps described above. Additional QC steps were applied before imp…	HRC		R6
ACCOuNT	United States	ACCOuNT	AFR					57	799	Cases 55.02 years Controls 61.41Years	These studies were done as amendment to our exiting IRBs Institutions: Northwestern University University of Chicago University of Illinois at Chicago George Washington University DCVA	Yes	Illumina Mega Array	Illumina Mega Array, Basic QC with sex, IBD SNP and genotype call rate, PC plot for elimination on Non-African Ancestry individuals	TopMed	The principal components were calculated using plink/1.9 software. We ran QC and LD pruning following the cited Nature protocol (PMID:21085122). We extract markers which passed LD pruning at a threshold of r2 < 0.2 and we also included the HapMap3r2 reference marker file when calculating PCs. We used the HapMap reference panels of CEU, ASN, AFR to plot our samples to visually confirm that the ACC…	R5
Amsterdam UMC COVID study group	Netherlands	Amsterdam_UMC_COVID_study_group	EUR	66	1413	108	1413	108	1413	Cases 66.56 years Controls 53.38 years	Amsterdam UMC	Patients or their legal representatives received written information about the study (Amsterdam UMC Covid-19 biobank) and were asked to give written informed consent for participation. If direct informed consent of patients was not feasible, patients could be included with a deferred consent procedure. In case of deferred consent, patients or their legal representatives were informed about the bi…	Infinium Global Screening Array-24 v3.0 array	QC and analysis were carried out according to the COVID-19 hg recommended pipeline and QC parameters as described in the analysis plan version 1.1.	Imputation was conducted with the Michigan Imputation server using the 1000 Genomes phase 3 reference panel.	1) Please provide a more detailed description of the exact procedures used to define the ancestry group included in your analysis, including: - How were principal components calculated ? Which software ? Which markers were included? Before calculating the principal components (PCA), with PLINK, all samples with discordant gender information, elevated missing data rates, outlying heterozygosity ra…	R5
CHRIS	Italy	TOPMed_CHRIS10K	EUR	-	-	-	-	92	2373	Cases 49.75 years Controls 49.95 years	Ethical Committee of the Healthcare System of the Autonomous Province of Bolzano	Yes	Illumina OmniExpressExome	for QC we followed the analysis protocol	TOPMed	For both studies we calculated 10 PCAs using plink1.9 focusing on chromosome 2 and after pruning the data using these plink commands: "--indep-pairwise 50 10 0.1 --maf”. As reference data set, we used 1000 Genomes Phase 3 and then excluded all individuals that did not cluster with Europeans.	R5
Columbia University COVID19 Biobank	United States	CU	AFR	133	2610	304	2610	332	2610	Cases 63 years Controls unknown	Columbia University IRB	We included both, individuals who consented of genetic studies and individuals who we were unable to consent and whose DNA was analyzed under an IRB-approved waiver of consent - The collection of samples to the Columbia University COVID-19 Biobank was approved by the Institutional Review Board (IRB) of Columbia University (IRB protocol number AAAS7370), while the genetic analyses were approved un…	Cases were genotyped using the Illumina Global Diversity Array (GDA) chip Controls were genotyped using the Illumina Multiethnic Global Ancestry (MEGA) chip	The analysis of intensity clusters and genotype calls were performed in Illumina Genome Studio software; all SNPs were called on forward DNA strand and standard quality control (QC) filters were applied, including per-SNP genotyping rate > 95%, per-individual genotyping rate > 90%, minor allele frequency (MAF) > 0.01, and Hardy–Weinberg equilibrium (HWE) test p-value > 10-8 in controls per ancest…	The imputation analysis was performed using TopMed imputation server. A total of 13,439,413 common (MAF>0.01) markers were imputed at high quality (R2 > 0.8) and were used in downstream analyses.	The Columbia University COVID-19 Biobank was established in response to the New York City infection surge in March 2020. The biobank recruited COVID-19 cases of diverse ancestry among all patients who were treated at Columbia University Irving Medical Center between March and May 2020. All cases were diagnosed by positive SARS-CoV-2 PCR test based on nasopharyngeal samples. The mean age of cases …	R5
Columbia University COVID19 Biobank	United States	CU	EUR	203	2149	453	2149	508	2149	Cases 63 years Controls unknown	Columbia University IRB	We included both, individuals who consented of genetic studies and individuals who we were unable to consent and whose DNA was analyzed under an IRB-approved waiver of consent - The collection of samples to the Columbia University COVID-19 Biobank was approved by the Institutional Review Board (IRB) of Columbia University (IRB protocol number AAAS7370), while the genetic analyses were approved un…	Cases were genotyped using the Illumina Global Diversity Array (GDA) chip Controls were genotyped using the Illumina Multiethnic Global Ancestry (MEGA) chip	The analysis of intensity clusters and genotype calls were performed in Illumina Genome Studio software; all SNPs were called on forward DNA strand and standard quality control (QC) filters were applied, including per-SNP genotyping rate > 95%, per-individual genotyping rate > 90%, minor allele frequency (MAF) > 0.01, and Hardy–Weinberg equilibrium (HWE) test p-value > 10-8 in controls per ancest…	The imputation analysis was performed using TopMed imputation server. A total of 13,439,413 common (MAF>0.01) markers were imputed at high quality (R2 > 0.8) and were used in downstream analyses.	see above	R5
Corea (Genetics of COVID-related Manifestation)	Korea	Corea	EAS	-	-	69	6500	108	6500	Cases 44.78 years Controls 34.82 years	IRBs of KangBuk Samsung Medical Center, of Seoul National University Bundang Hospital, and of Seoul National University Hospital	Yes	Axiom Asia Precision Medicine Research Array (PMRA)	We have performed pre-imputation quality control (QC) using the Ricopili pipeline (https://sites.google.com/a/broadinstitute.org/ricopili/preimputation-qc#TOC-Technical-Details). SNPs QC procedures were conducted the following criteria; call rate ≥ 0.98, Hardy-Weinberg Equilibrium (HWE) p-value ≥ 10-6 in control, HWE p-value ≥ 10-10 in cases, missing difference ≤ 0.02, and autosomal and X chromos…	Imputation was conducted using reference panels from 1000 Genomes Phase 3 (v5) in the Michigan Imputation Server using Minimac4 (https://imputationserver.sph.umich.edu/index.html).	We calculated the principal components (PCs) using PLINK2. A pruned subset of markers that are in approximate linkage equilibrium with each other (e.g. plink2.prune.in) was used for calculating PCs. We used the command, "--indep-pairwise 100 5 0.1" which means window size (kb), step size, and r2 threshold, respectively. Next, we calculated the PCs using the command, "--extract plink2.prune.in --p…	R5
deCODE genetics	Iceland	DECODE	EUR	-	-	89	274322	4256	270934	Cases & Controls 42 years	The National Bioethics Committee of Iceland	Yes	In total, 166,281 Icelanders have been genotyped with various Illumina SNP chips, long-range phased and imputed based on the sequenced data set. Using genealogic information, genotype probabilities for 282,894 untyped relatives of the genotyped individuals were calculated to further increase the sample size for association analysis and to increase the power to detect associations. (More details i…	Calling software : Graphtyper Per variant call rate > 95% Per sample call rate >97% HWE p-value > 1E-3 MAF > 0.1% Genotyping array : Illumina HumanHap300, HumanCNV370, HumanHap610, HumanHap1M, HumanHap660, Omni-1, Omni 2.5 or Omni Express bead chips Chip SNPs were excluded if they produced an excessive inheritance error rate (over 0.001), if there was substantial difference in allele frequency be…	The imputation panel for deCODE genetics study is based on whole genome sequencing of 49,708 Icelanders (Illumina; short reads).	In the COVID-19 analysis of the Icelandic population, we are not using principal components to adjust for population stratification. This is consistent with what we have systematically performed in previous published studies. We had previously (Sveinbjornsson G 2016; 26829749; Price A 2009; 19503599) noted and reported that the first 20 principal components only explain 0.6% of the genotype varia…	R5
Determining the Molecular Pathways and Genetic Predisposition of the Acute Inflammatory Process Caused by SARS-CoV-2	Spain	SPGRX	EUR	101	302	311	302	362	302	Cases 69.32 years Controls 47.92 years	The Comité de Etica Provincial de Granada and the Comité de ética de la Investigación con Medicamentos Area de Salud Valladolid	Yes	Genotyping array: Infinium Global Screening Array-24 v3.0 Kit	Basic QC step: Sample QC: call rate in cases or controls ≥ 0.98 Sample QC: FHET within +/- 0.20 in cases or controls Sample QC: Sex violations (excluded) - genetic sex does not match informed sex Sample QC: Kinship Coefficient Threshold 0.055. Sample QC: European ancestry was tested (by PCA computed with a set of Ancestry Informative Markers). SNP QC: call rate ≥ 0.98 SNP QC: missing difference ≤…	1000Genomes	A set of 2512 Ancestry Informative Markers for 1000Genomes Word Populations (1KGWORLD.SPGRX.AIMs.list, Grch37) was used for computing principal components (PCs) with Plink2 (--pca). The PCs calculated with these AIMs were able to assign the 1000Genomes samples to their world populations (AFR, AMR, ASN y EUR). PCs for the study sample were calculated with these AIMs. From these PCs, the mean of th…	R5
Genetic determinants of COVID-19 complications in the Brazilian population	Brazil	BRACOVID	AMR	539	1149	853	835	853	835	Cases 58 years Controls 54 years	Hospital das Clinicas, Sao Paulo University Medical School, and the Brazilian National IRB, CONEP	Yes	Axiom_PMRA.r3 array	We followed recommended QCs using Ricopili pipeline, more precisely:Sample QC: call rate in cases or controls ≥ 0.98Sample QC: Sex violations (excluded) - genetic sex does not match reported sexSample QC: remove all duplicated samples - IBD > 0.98SNP QC: call rate ≥ 0.98SNP QC: Hardy-Weinberg equilibrium (HWE) in controls p value ≥ 1e-06SNP QC: Hardy-Weinberg equilibrium (HWE) in cases p value ≥ …	Imputation was conducted with TOPMed release 2 https://imputation.biodatacatalyst.nhlbi.nih.gov/	1. Autosomal markers in 1000 Genomes phase3 panel with MAF > 0.1 intersecting with our data were used. Markers in the Major Histocompatibility Complex (chr6:25Mb-35Mb) and chromosome 8 inversions (chr8:7Mb-13Mb) were removed. PCs were calculated using 1000G as a reference panel and all samples were projected onto the 1000G PCA space. This was all computed using the Hail software. 2. A random fore…	R5
Genomic epidemiology of SARS-Cov-2 and host genetics in Coronavirus Disease 2019 (COVID-19)	United States	Stanford	EUR	-	-	-	-	169	190	Cases 42.4 years Controls 44.13 years	Stanford University IRB, Panel #8	Yes	We used low-pass sequencing, with data generated on an Illumina NovaSeq 6000 using an S4 300 cycle flow cell.	Low-coverage FASTQ sequences underwent quality control assessment via FastQC v0.11.8 before alt-aware alignment to GRCh38.p12 using BWA-MEM v0.7.17-r1188. Duplicate sequences were marked with MarkDuplicates of the Picard Tools suite v2.21.2. After duplicate marking, base quality score recalibration was performed with Picard Tools’ BaseRecalibrator and high-confidence variant call sets from dbSNP …	To account for the low-coverage sequencing we used the GLIMPSE algorithm v1.0 for imputation using the 1000 genomes project samples as a reference. The imputed data were filtered for low imputation scores (INFO>0.8), and were then merged with a reference set that contained samples from: (1) the 1000 genomes project, (2) the HGDP, and (3) the SGDP. While merging these data we set minor allele coun…	BAM files were used for an initial calling with bcftools v1.9 mpileup. To account for our low-coverage sequencing we used the GLIMPSE algorithm v1.0 for imputation. For PCA, the imputed data were filtered for low imputation scores (INFO>0.8), and were then merged with a reference set that contained samples from: (1) the 1000 genomes project, (2) the HGDP, and (3) the SGDP. While merging these dat…	R5
24Genetics & IdiPaz Genomic Variants associated to Covid19 infection outcome	Spain	idipaz24genetics	EUR	59	75	106	75	106	75	Cases 62.29 years Controls 44.05 years	Committee for Human Subjects of La Paz University Hospital (Madrid, Spain)	Yes	Infinium Global Screening Array-24 v3.0 BeadChip	Sample QC: call rate in cases or controls ≥ 0.98 Sample QC: FHET within +/- 0.20 in cases or controls Sample QC: Sex violations (excluded) - genetic sex does not match pedigree sex SNP QC: call rate ≥ 0.98 SNP QC: missing difference ≤ 0.02 SNP QC: Hardy-Weinberg equilibrium (HWE) in controls p value ≥ 1e-06 (i.e., ≥ log 10(p) of -6) SNP QC: Hardy-Weinberg equilibrium (HWE) in cases p value ≥ 1e-1…	TOPMED imputation panel	How were principal components calculated? Which software? Which markers were included? We used a combination of different tools through K36 Eurogenes, Global25, and ADMIXTURE software How did you exclude individuals that did not match the leading ancestry group? All samples were used, none excluded. Did you use any reference dataset to identify non-ancestry-matching samples? Does not apply to our…	R5
Latvia COVID-19 research platform	Latvia	LGDB	EUR	-	-	57	1531	275	1313	Cases 47.3 years Controls 54.2 years	Central Medical Ethics Committee of Latvia	Yes	GSA chip (Infinum Global Screening array, Illumina)	We performed all QC steps recommended by "COVID-19 Host Genetics Analysis Plan v1.1", as well as filtering maf > 0.01.	TOPMed r2	- How were principal components calculated ? Which software ? Which markers were included? We included LD independent markers with R2 < 0.2 (~70k). Both pruning and PC calculation performed with PLINK 1.9 software. - How did you exclude individuals that did not match the main ancestry group ? We exclude individuals with deviation of six sigma (six standartd deviations), using EIGENSOFT 6.1.4 soft…	R5
Val Gardena	Italy	TOPMed_Gardena	EUR	-	-	-	-	452	458	Cases 50.63 years Controls 50.65 years	Ethical Committee of the Healthcare System of the Autonomous Province of Bolzano	Yes	Illumina GSA	QC followed the HGI analysis plan	TOPMed	For both studies we calculated 10 PCAs using plink1.9 focusing on chromosome 2 and after pruning the data using these plink commands: "--indep-pairwise 50 10 0.1 --maf”. As reference data set, we used 1000 Genomes Phase 3 and then excluded all individuals that did not cluster with Europeans.	R5

## Sheet: S2_main_table_results
Supplementary Table 2. Genome-wide significant results from three COVID-19 phenotype meta-analyses. Loci that reached genome-wide significance (P < 5.0 × 10-8) in at least one of our three inverse-variance weighted meta-analyses of COVID-19 phenotypes (results for each loci listed for all three phenotypes): critical illness (death or respiratory support) due to COVID-19 (n=21,194 cases and n=2,18…
# COVID-19 HGI freeze 7 lead variants. Each lead variant that is genome-wide significant in any of the three analyses is listed for all three analyses
rsid	Chromosome (b38)	Position (b38)	Reference allele	Effect Allele	Effect allele frequency (sample size weighted across studies)	COVID-19 phenotype	New loci identified in R7 [New loci defined as >500KB+/- from the lead SNP of R6]	Originally reported by	lead variant in R6	Beta	SE_beta	OR	lower_CI	upper_CI	Pval	Between study heterogeneity Pval	Leave-most-significant-out P-value	Suggested phenotypic impact	Distance	LD	Coding	eGenes	V2G (score)
rs10890422	1	46810098	T	C	0.4054	Critical illness	new	COVID-19 HGI r7 (this study)	-	-0.028387	0.012967	0.971999	0.947546	0.997084	0.02858	0.9373	0.820154	Disease severity	CYP4B1	CYP4B1	NA	CYP4B1, AL450996.1	CYP4B1 (0.233)
rs10890422	1	46810098	T	C	0.4054	Hospitalized	new	COVID-19 HGI r7 (this study)	-	-0.046884	0.0085692	0.954183	0.938289	0.970346	4.4705e-08	0.97422	1.32e-06	Disease severity	CYP4B1	CYP4B1	NA	CYP4B1, AL450996.1	CYP4B1 (0.233)
rs10890422	1	46810098	T	C	0.4054	Reported infection	new	COVID-19 HGI r7 (this study)	-	-0.016632	0.0042096	0.983537	0.975455	0.991686	7.7809e-05	0.75174	0.00074542	Disease severity	CYP4B1	CYP4B1	NA	CYP4B1, AL450996.1	CYP4B1 (0.233)
rs11208552	1	64947147	G	T	0.6647	Critical illness	new	GenOMICC (Pairo-Castineira et al, 2022)	-	-0.087124	0.014041	0.916585	0.891776	0.942085	5.4722e-10	0.79754	5.95e-06	Disease severity	JAK1	JAK1	NA	JAK1	JAK1 (0.225)
rs11208552	1	64947147	G	T	0.6647	Hospitalized	new	GenOMICC (Pairo-Castineira et al, 2022)	-	-0.054975	0.0091889	0.946485	0.929589	0.963688	2.194e-09	0.61153	4.42e-06	Disease severity	JAK1	JAK1	NA	JAK1	JAK1 (0.225)
rs11208552	1	64947147	G	T	0.6647	Reported infection	new	GenOMICC (Pairo-Castineira et al, 2022)	-	-0.015705	0.0044532	0.984423	0.975874	0.993046	0.00042078	0.10806	0.00715007	Disease severity	JAK1	JAK1	NA	JAK1	JAK1 (0.225)
rs7515509	1	77483438	G	A	0.3681	Critical illness	new	GenOMICC (Pairo-Castineira et al, 2022)	-	0.070606	0.013612	1.07315	1.04492	1.10214	2.1347e-07	0.49655	0.0047842	Disease severity	AK5	AK5	NA	NA	AK5 (0.191)
rs7515509	1	77483438	G	A	0.3681	Hospitalized	new	GenOMICC (Pairo-Castineira et al, 2022)	-	0.062296	0.0089243	1.06428	1.04584	1.08305	2.9407e-12	0.40854	3.51e-08	Disease severity	AK5	AK5	NA	NA	AK5 (0.191)
rs7515509	1	77483438	G	A	0.3681	Reported infection	new	GenOMICC (Pairo-Castineira et al, 2022)	-	0.018366	0.004324	1.01857	1.00998	1.02723	2.1617e-05	0.10565	0.0008424	Disease severity	AK5	AK5	NA	NA	AK5 (0.191)
rs12752585	1	155162930	G	A	0.5104	Critical illness	not_new	GenOMICC (Kousathanas et al, 2022)	rs148063273	-0.0023222	0.01161	0.997683	0.975255	1.02063	0.84146	0.065038	0.857995	Not classified	KRTCAP2	EFNA1,SLC50A1,DPM3,KRTCAP2,TRIM46,MUC1,THBS3	EFNA1	EFNA1, GBAP1, SLC50A1, AC234582.1, THBS3, GBA, MUC1, MTX1	EFNA1 (0.308)
rs12752585	1	155162930	G	A	0.5104	Hospitalized	not_new	GenOMICC (Kousathanas et al, 2022)	rs148063273	-0.02893	0.0079551	0.971514	0.956474	0.98679	0.00027618	0.093802	0.00091008	Not classified	KRTCAP2	EFNA1,SLC50A1,DPM3,KRTCAP2,TRIM46,MUC1,THBS3	EFNA1	EFNA1, GBAP1, SLC50A1, AC234582.1, THBS3, GBA, MUC1, MTX1	EFNA1 (0.308)
rs12752585	1	155162930	G	A	0.5104	Reported infection	not_new	GenOMICC (Kousathanas et al, 2022)	rs148063273	-0.024175	0.0035827	0.976115	0.96929	0.982988	1.5029e-11	0.038878	1.07e-09	Not classified	KRTCAP2	EFNA1,SLC50A1,DPM3,KRTCAP2,TRIM46,MUC1,THBS3	EFNA1	EFNA1, GBAP1, SLC50A1, AC234582.1, THBS3, GBA, MUC1, MTX1	EFNA1 (0.308)
rs35154152	1	155202934	T	C	0.1035	Critical illness	not_new	COVID-19 HGI r6 (Pathak et al, 2022)	rs67579710	-0.19521	0.021044	0.822835	0.789654	0.857409	1.759e-20	0.56276	3.81e-10	Disease severity	THBS3	KRTCAP2,TRIM46,MUC1,THBS3,MTX1	THBS3	MUC1	THBS3 (0.399)
rs35154152	1	155202934	T	C	0.1035	Hospitalized	not_new	COVID-19 HGI r6 (Pathak et al, 2022)	rs67579710	-0.13041	0.013532	0.878095	0.855166	0.90164	5.5608e-22	0.028054	1.54e-13	Disease severity	THBS3	KRTCAP2,TRIM46,MUC1,THBS3,MTX1	THBS3	MUC1	THBS3 (0.399)
rs35154152	1	155202934	T	C	0.1035	Reported infection	not_new	COVID-19 HGI r6 (Pathak et al, 2022)	rs67579710	-0.022882	0.0066417	0.97736	0.964723	0.990163	0.00057064	1.5336e-05	0.0421591	Disease severity	THBS3	KRTCAP2,TRIM46,MUC1,THBS3,MTX1	THBS3	MUC1	THBS3 (0.399)
rs1662979	2	26616850	G	T	0.5273	Critical illness	new	COVID-19 HGI r7 (this study)	-	0.037916	0.011776	1.03863	1.01488	1.06293	0.0012825	0.65983	0.00313213	Disease severity	CIB4	CIB4	NA	C2orf70	CIB4 (0.191)
rs1662979	2	26616850	G	T	0.5273	Hospitalized	new	COVID-19 HGI r7 (this study)	-	0.047596	0.0081681	1.04875	1.03209	1.06568	5.6402e-09	0.76485	2.04e-08	Disease severity	CIB4	CIB4	NA	C2orf70	CIB4 (0.191)
rs1662979	2	26616850	G	T	0.5273	Reported infection	new	COVID-19 HGI r7 (this study)	-	0.01095	0.0035351	1.01106	1.00407	1.0181	0.0019515	0.69851	0.0143527	Disease severity	CIB4	CIB4	NA	C2orf70	CIB4 (0.191)
rs1123573	2	60480453	A	G	0.3619	Critical illness	new	GenOMICC (Kousathanas et al, 2022)	-	-0.1157	0.013925	0.890475	0.866543	0.915069	9.666e-17	0.069141	2.81e-08	Disease severity	BCL11A	NA	NA	NA	BCL11A (0.100)
rs1123573	2	60480453	A	G	0.3619	Hospitalized	new	GenOMICC (Kousathanas et al, 2022)	-	-0.071705	0.0093078	0.93081	0.913979	0.947951	1.322e-14	0.16333	5.6e-08	Disease severity	BCL11A	NA	NA	NA	BCL11A (0.100)
rs1123573	2	60480453	A	G	0.3619	Reported infection	new	GenOMICC (Kousathanas et al, 2022)	-	-0.025387	0.0043319	0.97492	0.966681	0.983229	4.617e-09	0.0018573	3.84e-06	Disease severity	BCL11A	NA	NA	NA	BCL11A (0.100)
rs73062389	3	45793925	G	A	0.05157	Critical illness	not_new	COVID-19 HGI r5 (Niemi et al, 2021)	rs73062389	0.18781	0.037171	1.20683	1.12197	1.29811	4.3561e-07	0.24255	2.09e-05	Infection susceptibility	SLC6A20	NA	NA	NA	SACM1L (0.133)
rs73062389	3	45793925	G	A	0.05157	Hospitalized	not_new	COVID-19 HGI r5 (Niemi et al, 2021)	rs73062389	0.16012	0.020947	1.17351	1.12641	1.22258	2.1028e-14	0.59622	2.49e-11	Infection susceptibility	SLC6A20	NA	NA	NA	SACM1L (0.133)
rs73062389	3	45793925	G	A	0.05157	Reported infection	not_new	COVID-19 HGI r5 (Niemi et al, 2021)	rs73062389	0.20302	0.0094393	1.22507	1.20261	1.24795	1.3093e-102	0.097077	5.77e-79	Infection susceptibility	SLC6A20	NA	NA	NA	SACM1L (0.133)
rs17713054	3	45818159	G	A	0.08028	Critical illness	not_new	SCGG (Ellinghaus et al, 2020)	rs35508621	0.72868	0.023018	2.07301	1.98163	2.1686	6.1225e-220	2.9745e-12	1.14e-77	Disease severity	LZTFL1	LZTFL1	NA	NA	CXCR6 (0.199)
rs17713054	3	45818159	G	A	0.08028	Hospitalized	not_new	SCGG (Ellinghaus et al, 2020)	rs35508621	0.48958	0.015541	1.63232	1.58347	1.68267	8.3124e-218	3.5916e-38	5.31e-106	Disease severity	LZTFL1	LZTFL1	NA	NA	CXCR6 (0.199)
rs17713054	3	45818159	G	A	0.08028	Reported infection	not_new	SCGG (Ellinghaus et al, 2020)	rs35508621	0.13337	0.0074965	1.14225	1.12558	1.15917	8.3868e-71	1.0822e-114	7.43e-35	Disease severity	LZTFL1	LZTFL1	NA	NA	CXCR6 (0.199)
rs11924013	3	101647854	G	A	0.3555	Critical illness	not_new	COVID-19 HGI r5 (Niemi et al, 2021)	rs17412601	-0.065461	0.012397	0.936599	0.91411	0.959641	1.29e-07	0.0066386	0.00228916	Infection susceptibility	ZBTB11	ZBTB11,RPL24,CEP97,NXPE3	NA	SENP7, PDCL3P4, ZBTB11-AS1	NXPE3 (0.208)
rs11924013	3	101647854	G	A	0.3555	Hospitalized	not_new	COVID-19 HGI r5 (Niemi et al, 2021)	rs17412601	-0.062548	0.0084247	0.939413	0.924037	0.955045	1.1331e-13	0.46505	1.73e-09	Infection susceptibility	ZBTB11	ZBTB11,RPL24,CEP97,NXPE3	NA	SENP7, PDCL3P4, ZBTB11-AS1	NXPE3 (0.208)
rs11924013	3	101647854	G	A	0.3555	Reported infection	not_new	COVID-19 HGI r5 (Niemi et al, 2021)	rs17412601	-0.04711	0.0037964	0.953992	0.946913	0.961124	2.3361e-35	0.6661	7.05e-27	Infection susceptibility	ZBTB11	ZBTB11,RPL24,CEP97,NXPE3	NA	SENP7, PDCL3P4, ZBTB11-AS1	NXPE3 (0.208)
rs2260685	3	195770872	T	C	0.4625	Critical illness	new	COVID-19 HGI r7 (this study)	-	0.0074883	0.016781	1.00752	0.974883	1.04125	0.65543	0.74697	0.43168	Infection susceptibility	MUC4	MUC4	MUC4	MUC20-OT1, MUC4	MUC20 (0.241)
rs2260685	3	195770872	T	C	0.4625	Hospitalized	new	COVID-19 HGI r7 (this study)	-	0.0068586	0.0094216	1.00688	0.988464	1.02565	0.46664	0.86937	0.412037	Infection susceptibility	MUC4	MUC4	MUC4	MUC20-OT1, MUC4	MUC20 (0.241)
rs2260685	3	195770872	T	C	0.4625	Reported infection	new	COVID-19 HGI r7 (this study)	-	0.026488	0.0042375	1.02685	1.01836	1.03542	4.084e-10	0.42106	2.81e-08	Infection susceptibility	MUC4	MUC4	MUC4	MUC20-OT1, MUC4	MUC20 (0.241)
rs16877005	4	25312372	A	G	0.7159	Critical illness	new	GenOMICC (Pairo-Castineira et al, 2022)	-	0.11307	0.023987	1.11963	1.06818	1.17356	2.4328e-06	0.14688	2.72e-05	Disease severity	ZCCHC4	ZCCHC4,ANAPC4	NA	ANAPC4, SEPSECS-AS1	PI4K2B (0.216)
rs16877005	4	25312372	A	G	0.7159	Hospitalized	new	GenOMICC (Pairo-Castineira et al, 2022)	-	0.097151	0.015068	1.10208	1.06994	1.13519	1.1377e-10	0.21704	5.37e-09	Disease severity	ZCCHC4	ZCCHC4,ANAPC4	NA	ANAPC4, SEPSECS-AS1	PI4K2B (0.216)
rs16877005	4	25312372	A	G	0.7159	Reported infection	new	GenOMICC (Pairo-Castineira et al, 2022)	-	0.019078	0.0076634	1.01928	1.00409	1.0347	0.012792	0.22305	0.0443866	Disease severity	ZCCHC4	ZCCHC4,ANAPC4	NA	ANAPC4, SEPSECS-AS1	PI4K2B (0.216)
rs7671107	4	25447603	G	A	0.7314	Critical illness	new	GenOMICC (Pairo-Castineira et al, 2022)	-	-0.083629	0.015494	0.919799	0.892276	0.948171	6.7634e-08	0.34623	0.00125362	Disease severity	ANAPC4	NA	NA	SLC34A2	ANAPC4 (0.224)
rs7671107	4	25447603	G	A	0.7314	Hospitalized	new	GenOMICC (Pairo-Castineira et al, 2022)	-	-0.071892	0.010204	0.930624	0.912204	0.949416	1.844e-12	0.38135	1.66e-08	Disease severity	ANAPC4	NA	NA	SLC34A2	ANAPC4 (0.224)
rs7671107	4	25447603	G	A	0.7314	Reported infection	new	GenOMICC (Pairo-Castineira et al, 2022)	-	-0.020758	0.0049356	0.979415	0.969978	0.988944	2.6026e-05	0.075434	0.00095018	Disease severity	ANAPC4	NA	NA	SLC34A2	ANAPC4 (0.224)
rs13107325	4	102267552	C	T	0.05551	Critical illness	new	COVID-19 HGI r7 (this study)	-	0.11401	0.025285	1.12075	1.06653	1.17773	6.5124e-06	0.024022	0.0374807	Infection susceptibility	SLC39A8	SLC39A8	SLC39A8	NA	SLC39A8 (0.274)
rs13107325	4	102267552	C	T	0.05551	Hospitalized	new	COVID-19 HGI r7 (this study)	-	0.090344	0.017033	1.0945	1.05863	1.13159	1.1324e-07	0.054643	0.00021056	Infection susceptibility	SLC39A8	SLC39A8	SLC39A8	NA	SLC39A8 (0.274)
rs13107325	4	102267552	C	T	0.05551	Reported infection	new	COVID-19 HGI r7 (this study)	-	0.048611	0.0085223	1.0498	1.03242	1.06748	1.1702e-08	0.023697	1.36e-06	Infection susceptibility	SLC39A8	SLC39A8	SLC39A8	NA	SLC39A8 (0.274)
rs34712979	4	105897896	G	A	0.2509	Critical illness	new	COVID-19 HGI r7 (this study)	-	-0.10241	0.016509	0.90303	0.874293	0.932711	5.5361e-10	0.53567	0.00041516	Disease severity	NPNT	NPNT	NPNT	NPNT, AC109361.2	NPNT (0.249)
rs34712979	4	105897896	G	A	0.2509	Hospitalized	new	COVID-19 HGI r7 (this study)	-	-0.06072	0.011036	0.941106	0.921032	0.961616	3.7572e-08	0.4553	0.00057859	Disease severity	NPNT	NPNT	NPNT	NPNT, AC109361.2	NPNT (0.249)
rs34712979	4	105897896	G	A	0.2509	Reported infection	new	COVID-19 HGI r7 (this study)	-	-0.01062	0.0052297	0.989456	0.979365	0.999651	0.042289	0.16164	0.374955	Disease severity	NPNT	NPNT	NPNT	NPNT, AC109361.2	NPNT (0.249)
rs10066378	5	132441275	T	C	0.1324	Critical illness	new	GenOMICC (Kousathanas et al, 2022)	-	0.09064	0.015235	1.09483	1.06269	1.12794	2.693e-09	0.16177	0.00240204	Disease severity	IRF1	NA	NA	NA	SLC22A5 (0.175)
rs10066378	5	132441275	T	C	0.1324	Hospitalized	new	GenOMICC (Kousathanas et al, 2022)	-	0.065472	0.010447	1.06769	1.04615	1.08968	3.6853e-10	0.25226	2.21e-05	Disease severity	IRF1	NA	NA	NA	SLC22A5 (0.175)
rs10066378	5	132441275	T	C	0.1324	Reported infection	new	GenOMICC (Kousathanas et al, 2022)	-	0.016971	0.0045553	1.01715	1.00809	1.02628	0.00019491	0.19422	0.00595426	Disease severity	IRF1	NA	NA	NA	SLC22A5 (0.175)
rs2517723	6	29947491	C	T	0.6205	Critical illness	new	COVID-19 HGI r7 (this study)	-	-0.084885	0.013581	0.918604	0.894441	0.94342	4.1016e-10	0.80852	8.04e-05	Disease severity	HLA-A	HLA-A	HLA-A	HLA-A, HLA-G	HLA-A (0.249)
rs2517723	6	29947491	C	T	0.6205	Hospitalized	new	COVID-19 HGI r7 (this study)	-	-0.06117	0.009111	0.940635	0.923989	0.957582	1.8948e-11	0.93225	5.98e-07	Disease severity	HLA-A	HLA-A	HLA-A	HLA-A, HLA-G	HLA-A (0.249)
rs2517723	6	29947491	C	T	0.6205	Reported infection	new	COVID-19 HGI r7 (this study)	-	-0.0053203	0.0043216	0.994694	0.986307	1.00315	0.21829	0.098754	0.890794	Disease severity	HLA-A	HLA-A	HLA-A	HLA-A, HLA-G	HLA-A (0.249)
rs1128175	6	31182658	A	G	0.7547	Critical illness	not_new	COVID-19 HGI r6 (Pathak et al, 2022)	rs111837807	-0.11775	0.015549	0.888696	0.862103	0.916109	3.6606e-14	0.98389	1.98e-08	Disease severity	POU5F1	PSORS1C1,CDSN,PSORS1C2,CCHCR1,TCF19,POU5F1,HLA-C	CDSN	CDSN, PSORS1C1, AL662844.4, HCP5	HLA-C (0.291)
rs1128175	6	31182658	A	G	0.7547	Hospitalized	not_new	COVID-19 HGI r6 (Pathak et al, 2022)	rs111837807	-0.066846	0.010214	0.935382	0.916868	0.954271	5.9666e-11	0.14233	1.72e-06	Disease severity	POU5F1	PSORS1C1,CDSN,PSORS1C2,CCHCR1,TCF19,POU5F1,HLA-C	CDSN	CDSN, PSORS1C1, AL662844.4, HCP5	HLA-C (0.291)
rs1128175	6	31182658	A	G	0.7547	Reported infection	not_new	COVID-19 HGI r6 (Pathak et al, 2022)	rs111837807	-0.025638	0.0049092	0.974725	0.96539	0.984151	1.7653e-07	0.025455	2.29e-05	Disease severity	POU5F1	PSORS1C1,CDSN,PSORS1C2,CCHCR1,TCF19,POU5F1,HLA-C	CDSN	CDSN, PSORS1C1, AL662844.4, HCP5	HLA-C (0.291)
rs35122968	6	32714422	T	C	0.07815	Critical illness	new	GenOMICC (Kousathanas et al, 2022)	-	-0.16604	0.025564	0.847046	0.805594	0.890632	8.309e-11	0.92352	8e-05	Disease severity	HLA-DQA2	NA	NA	HLA-DQB2, HLA-DQA1	HLA-DQA2 (0.258)
rs35122968	6	32714422	T	C	0.07815	Hospitalized	new	GenOMICC (Kousathanas et al, 2022)	-	-0.10631	0.017055	0.899425	0.869779	0.930081	4.5603e-10	0.50009	2.68e-05	Disease severity	HLA-DQA2	NA	NA	HLA-DQB2, HLA-DQA1	HLA-DQA2 (0.258)
rs35122968	6	32714422	T	C	0.07815	Reported infection	new	GenOMICC (Kousathanas et al, 2022)	-	-0.029101	0.00841	0.971319	0.95544	0.987463	0.00053966	0.19768	0.0246721	Disease severity	HLA-DQA2	NA	NA	HLA-DQB2, HLA-DQA1	HLA-DQA2 (0.258)
rs928976	6	33081434	C	T	0.3187	Critical illness	not_new	COVID-19 HGI r6 (Pathak et al, 2022)	rs2071351	0.056108	0.012869	1.0577	1.0313	1.08479	1.3001e-05	0.88298	0.0127778	Not classified	HLA-DPB1	HLA-DPA1,HLA-DPB1	HLA-DPB1	HLA-DPB1, HLA-DPA1	HLA-DPB1 (0.275)
rs928976	6	33081434	C	T	0.3187	Hospitalized	not_new	COVID-19 HGI r6 (Pathak et al, 2022)	rs2071351	0.04513	0.0085739	1.04613	1.02871	1.06385	1.4127e-07	0.29758	5.86e-05	Not classified	HLA-DPB1	HLA-DPA1,HLA-DPB1	HLA-DPB1	HLA-DPB1, HLA-DPA1	HLA-DPB1 (0.275)
rs928976	6	33081434	C	T	0.3187	Reported infection	not_new	COVID-19 HGI r6 (Pathak et al, 2022)	rs2071351	0.022181	0.0039886	1.02245	1.01448	1.03048	2.6815e-08	0.14411	9.38e-07	Not classified	HLA-DPB1	HLA-DPA1,HLA-DPB1	HLA-DPB1	HLA-DPB1, HLA-DPA1	HLA-DPB1 (0.275)
rs12660421	6	41520640	G	A	0.04235	Critical illness	not_new	COVID-19 HGI r5 (Niemi et al, 2021)	rs41435745	0.33005	0.036918	1.39097	1.29392	1.4953	3.8901e-19	0.014881	2.04e-11	Disease severity	FOXP4	NA	NA	FOXP4	FOXP4 (0.091)
rs12660421	6	41520640	G	A	0.04235	Hospitalized	not_new	COVID-19 HGI r5 (Niemi et al, 2021)	rs41435745	0.24009	0.020645	1.27125	1.22094	1.32363	2.911e-31	2.9982e-05	1.11e-24	Disease severity	FOXP4	NA	NA	FOXP4	FOXP4 (0.091)
rs12660421	6	41520640	G	A	0.04235	Reported infection	not_new	COVID-19 HGI r5 (Niemi et al, 2021)	rs41435745	0.082014	0.010567	1.08546	1.06314	1.10824	8.3852e-15	3.8664e-05	5.67e-12	Disease severity	FOXP4	NA	NA	FOXP4	FOXP4 (0.091)
rs717624	7	22854868	T	C	0.6137	Critical illness	new	COVID-19 HGI r7 (this study)	-	-0.071234	0.013209	0.931276	0.907491	0.955684	6.9367e-08	0.78528	6.15e-05	Disease severity	TOMM7	NA	NA	AC005682.1, SNHG26	TOMM7 (0.241)
rs717624	7	22854868	T	C	0.6137	Hospitalized	new	COVID-19 HGI r7 (this study)	-	-0.049437	0.0087618	0.9518	0.935598	0.968283	1.678e-08	0.12561	6.31e-06	Disease severity	TOMM7	NA	NA	AC005682.1, SNHG26	TOMM7 (0.241)
rs717624	7	22854868	T	C	0.6137	Reported infection	new	COVID-19 HGI r7 (this study)	-	-0.0041981	0.0042465	0.995809	0.987548	1.00414	0.32286	0.079061	0.821621	Disease severity	TOMM7	NA	NA	AC005682.1, SNHG26	TOMM7 (0.241)
rs35866984	7	75622276	CA	C	0.4454	Critical illness	new	GenOMICC (Pairo-Castineira et al, 2022)	-	0.083922	0.014447	1.08752	1.05726	1.11865	6.2906e-09	0.9542	0.00087744	Not classified	HIP1	NA	NA	HIP1, POM121C	HIP1 (0.073)
rs35866984	7	75622276	CA	C	0.4454	Hospitalized	new	GenOMICC (Pairo-Castineira et al, 2022)	-	0.04531	0.011109	1.04634	1.02382	1.06936	4.5293e-05	0.1545	0.107245	Not classified	HIP1	NA	NA	HIP1, POM121C	HIP1 (0.073)
rs35866984	7	75622276	CA	C	0.4454	Reported infection	new	GenOMICC (Pairo-Castineira et al, 2022)	-	0.02212	0.0066634	1.02235	1.00909	1.03578	0.0009016	0.052389	0.0762021	Not classified	HIP1	NA	NA	HIP1, POM121C	HIP1 (0.073)
rs2897075	7	100032719	C	T	0.3745	Critical illness	new	GenOMICC (Pairo-Castineira et al, 2022)	-	0.081288	0.012981	1.0847	1.05741	1.11269	3.8021e-10	0.62392	1.35e-05	Disease severity	ZKSCAN1	ZKSCAN1	NA	AZGP1P1, PILRB, CNPY4	TRIM4 (0.233)
rs2897075	7	100032719	C	T	0.3745	Hospitalized	new	GenOMICC (Pairo-Castineira et al, 2022)	-	0.049692	0.0086419	1.05096	1.03331	1.0689	8.9169e-09	0.47124	2.69e-05	Disease severity	ZKSCAN1	ZKSCAN1	NA	AZGP1P1, PILRB, CNPY4	TRIM4 (0.233)
rs2897075	7	100032719	C	T	0.3745	Reported infection	new	GenOMICC (Pairo-Castineira et al, 2022)	-	0.019227	0.0042532	1.01939	1.01093	1.02791	6.1689e-06	0.14957	0.00027528	Disease severity	ZKSCAN1	ZKSCAN1	NA	AZGP1P1, PILRB, CNPY4	TRIM4 (0.233)
rs2875968	8	60513412	G	A	0.4182	Critical illness	new	GenOMICC (Pairo-Castineira et al, 2022)	-	0.072858	0.012265	1.07562	1.05	1.10187	2.8485e-09	0.85857	0.00013565	Disease severity	RAB2A	RAB2A	NA	CA8, RAB2A, LINC01301	RAB2A (0.266)
rs2875968	8	60513412	G	A	0.4182	Hospitalized	new	GenOMICC (Pairo-Castineira et al, 2022)	-	0.054515	0.0082852	1.05601	1.03899	1.07331	4.7097e-11	0.47035	4.23e-07	Disease severity	RAB2A	RAB2A	NA	CA8, RAB2A, LINC01301	RAB2A (0.266)
rs2875968	8	60513412	G	A	0.4182	Reported infection	new	GenOMICC (Pairo-Castineira et al, 2022)	-	0.019598	0.0038577	1.01979	1.01211	1.02754	3.7714e-07	0.74915	2.24e-05	Disease severity	RAB2A	RAB2A	NA	CA8, RAB2A, LINC01301	RAB2A (0.266)
rs79611697	9	15795835	G	T	0.0692	Critical illness	new	COVID-19 HGI r7 (this study)	-	0.11086	0.028301	1.11739	1.0571	1.18113	8.9583e-05	0.26793	0.072652	Disease severity	CCDC171	SNAPC3,PSIP1,CCDC171	NA	NA	SNAPC3 (0.141)
rs79611697	9	15795835	G	T	0.0692	Hospitalized	new	COVID-19 HGI r7 (this study)	-	0.10347	0.018776	1.10849	1.06839	1.1501	3.5703e-08	0.40449	2.15e-05	Disease severity	CCDC171	SNAPC3,PSIP1,CCDC171	NA	NA	SNAPC3 (0.141)
rs79611697	9	15795835	G	T	0.0692	Reported infection	new	COVID-19 HGI r7 (this study)	-	0.02532	0.0086052	1.02562	1.00846	1.04308	0.0032566	0.28147	0.0284126	Disease severity	CCDC171	SNAPC3,PSIP1,CCDC171	NA	NA	SNAPC3 (0.141)
rs28368148	9	21206606	C	G	0.02331	Critical illness	new	GenOMICC (Kousathanas et al, 2022)	-	0.44576	0.064162	1.56205	1.37736	1.77151	3.7209e-12	0.04241	0.00010952	Disease severity	IFNA10	IFNA4,IFNA7,IFNA10,IFNA16,IFNA17,IFNA14,IFNA5,KLHL9,IFNA6	IFNA10	NA	IFNA10 (0.249)
rs28368148	9	21206606	C	G	0.02331	Hospitalized	new	GenOMICC (Kousathanas et al, 2022)	-	0.22961	0.046302	1.2586	1.14941	1.37816	7.0884e-07	0.0053493	0.0236347	Disease severity	IFNA10	IFNA4,IFNA7,IFNA10,IFNA16,IFNA17,IFNA14,IFNA5,KLHL9,IFNA6	IFNA10	NA	IFNA10 (0.249)
rs28368148	9	21206606	C	G	0.02331	Reported infection	new	GenOMICC (Kousathanas et al, 2022)	-	0.084166	0.024659	1.08785	1.03644	1.14181	0.00064194	0.01167	0.0595212	Disease severity	IFNA10	IFNA4,IFNA7,IFNA10,IFNA16,IFNA17,IFNA14,IFNA5,KLHL9,IFNA6	IFNA10	NA	IFNA10 (0.249)
rs60840586	9	33425186	GTAAC	G	0.1826	Critical illness	new	SCOURGE (Carracedo et al, 2021)	-	0.072552	0.016598	1.0753	1.04088	1.11086	1.2367e-05	0.68945	0.0235576	Not classified	AQP3	NA	NA	AQP3	Not available
rs60840586	9	33425186	GTAAC	G	0.1826	Hospitalized	new	SCOURGE (Carracedo et al, 2021)	-	0.065743	0.011024	1.06791	1.04513	1.09118	2.4674e-09	0.61635	3.19e-06	Not classified	AQP3	NA	NA	AQP3	Not available
rs60840586	9	33425186	GTAAC	G	0.1826	Reported infection	new	SCOURGE (Carracedo et al, 2021)	-	0.026755	0.0060056	1.02716	1.01513	1.03933	8.3858e-06	0.29463	0.00010856	Not classified	AQP3	NA	NA	AQP3	Not available
rs505922	9	133273813	C	T	0.6516	Critical illness	not_new	SCGG (Ellinghaus et al, 2020)	rs505922	-0.091622	0.013155	0.91247	0.889165	0.936386	3.2826e-12	0.26435	3.46e-09	Infection susceptibility	ABO	ABO	ABO	OBP2B, ABO	ABO (0.424)
rs505922	9	133273813	C	T	0.6516	Hospitalized	not_new	SCGG (Ellinghaus et al, 2020)	rs505922	-0.087535	0.0085863	0.916219	0.900922	0.931775	2.0945e-24	0.22389	2.03e-19	Infection susceptibility	ABO	ABO	ABO	OBP2B, ABO	ABO (0.424)
rs505922	9	133273813	C	T	0.6516	Reported infection	not_new	SCGG (Ellinghaus et al, 2020)	rs505922	-0.084675	0.004208	0.918788	0.911238	0.926401	4.6742e-90	0.0014408	2.22e-68	Infection susceptibility	ABO	ABO	ABO	OBP2B, ABO	ABO (0.424)
rs3934643	10	79977061	G	A	0.1093	Critical illness	not_new	COVID-19 HGI r6 (Pathak et al, 2022)	rs721917	0.095923	0.018182	1.10065	1.06208	1.14062	1.3229e-07	0.50865	1.84e-05	Not classified	SFTPD	EIF5AL1,SFTPA2,SFTPA1,NUTM2B,NUTM2E,SFTPD,TMEM254,PLAC9,ANXA11	SFTPD	MBL1P, SFTPD, PLAC9	SFTPD (0.241)
rs3934643	10	79977061	G	A	0.1093	Hospitalized	not_new	COVID-19 HGI r6 (Pathak et al, 2022)	rs721917	0.078585	0.011851	1.08177	1.05683	1.1073	3.3269e-11	0.086347	1.05e-09	Not classified	SFTPD	EIF5AL1,SFTPA2,SFTPA1,NUTM2B,NUTM2E,SFTPD,TMEM254,PLAC9,ANXA11	SFTPD	MBL1P, SFTPD, PLAC9	SFTPD (0.241)
rs3934643	10	79977061	G	A	0.1093	Reported infection	not_new	COVID-19 HGI r6 (Pathak et al, 2022)	rs721917	0.035653	0.0056709	1.03634	1.02489	1.04793	3.2383e-10	0.3601	3.36e-08	Not classified	SFTPD	EIF5AL1,SFTPA2,SFTPA1,NUTM2B,NUTM2E,SFTPD,TMEM254,PLAC9,ANXA11	SFTPD	MBL1P, SFTPD, PLAC9	SFTPD (0.241)
rs7897438	10	112972548	C	A	0.2409	Critical illness	new	COVID-19 HGI r7 (this study)	-	-0.040595	0.015185	0.960213	0.932028	0.98925	0.007511	0.51221	0.186778	Disease severity	TCF7L2	TCF7L2	NA	NA	TCF7L2 (0.225)
rs7897438	10	112972548	C	A	0.2409	Hospitalized	new	COVID-19 HGI r7 (this study)	-	-0.053738	0.009847	0.947716	0.929595	0.966191	4.8342e-08	0.83721	2.66e-06	Disease severity	TCF7L2	TCF7L2	NA	NA	TCF7L2 (0.225)
rs7897438	10	112972548	C	A	0.2409	Reported infection	new	COVID-19 HGI r7 (this study)	-	-0.018487	0.0048687	0.98167	0.972344	0.991085	0.00014638	0.62172	0.00085843	Disease severity	TCF7L2	TCF7L2	NA	NA	TCF7L2 (0.225)
rs35705950	11	1219991	G	T	0.1055	Critical illness	not_new	COVID-19 HGI r6 (Pathak et al, 2022)	rs35705950	-0.1631	0.021535	0.849591	0.814533	0.886158	3.6344e-14	0.8293	8.97e-11	Disease severity	MUC5B	NA	NA	MUC5B	MUC5B (0.216)
rs35705950	11	1219991	G	T	0.1055	Hospitalized	not_new	COVID-19 HGI r6 (Pathak et al, 2022)	rs35705950	-0.10123	0.01454	0.903933	0.878605	0.929991	3.3487e-12	0.29889	1.16e-08	Disease severity	MUC5B	NA	NA	MUC5B	MUC5B (0.216)
rs35705950	11	1219991	G	T	0.1055	Reported infection	not_new	COVID-19 HGI r6 (Pathak et al, 2022)	rs35705950	-0.02101	0.0071523	0.979219	0.965592	0.993038	0.003309	0.54416	0.0390526	Disease severity	MUC5B	NA	NA	MUC5B	MUC5B (0.216)
rs7949972	11	34480495	C	T	0.3545	Critical illness	not_new	GenOMICC (Kousathanas et al, 2022)	rs766826	-0.10925	0.011982	0.89673	0.875885	0.918072	7.6279e-20	0.20313	2.85e-10	Disease severity	ELF5	ELF5	NA	CAT, ELF5	CAT (0.241)
rs7949972	11	34480495	C	T	0.3545	Hospitalized	not_new	GenOMICC (Kousathanas et al, 2022)	rs766826	-0.083893	0.0081244	0.919523	0.905005	0.934275	5.3715e-25	0.0038425	1.33e-16	Disease severity	ELF5	ELF5	NA	CAT, ELF5	CAT (0.241)
rs7949972	11	34480495	C	T	0.3545	Reported infection	not_new	GenOMICC (Kousathanas et al, 2022)	rs766826	-0.021546	0.0036945	0.978729	0.971676	0.985834	5.4795e-09	0.0003439	3.46e-06	Disease severity	ELF5	ELF5	NA	CAT, ELF5	CAT (0.241)
rs10850094	12	112922758	T	C	0.6934	Critical illness	not_new	GenOMICC (Pairo-Castineira et al, 2021)	rs10774679	0.089615	0.013784	1.09374	1.06455	1.12372	7.9694e-11	0.32017	3.71e-08	Disease severity	OAS1	OAS1,OAS3,OAS2	OAS1,OAS3	OAS1, OAS3	OAS1 (0.408)
rs10850094	12	112922758	T	C	0.6934	Hospitalized	not_new	GenOMICC (Pairo-Castineira et al, 2021)	rs10774679	0.074875	0.0091433	1.07778	1.05864	1.09726	2.6328e-16	0.07556	2.62e-12	Disease severity	OAS1	OAS1,OAS3,OAS2	OAS1,OAS3	OAS1, OAS3	OAS1 (0.408)
rs10850094	12	112922758	T	C	0.6934	Reported infection	not_new	GenOMICC (Pairo-Castineira et al, 2021)	rs10774679	0.028416	0.0044233	1.02881	1.01993	1.03776	1.3258e-10	0.0002147	2.38e-09	Disease severity	OAS1	OAS1,OAS3,OAS2	OAS1,OAS3	OAS1, OAS3	OAS1 (0.408)
rs5023077	12	132565387	T	C	0.5167	Critical illness	not_new	GenOMICC (Kousathanas et al, 2022)	rs12809318	-0.092198	0.012664	0.911923	0.889503	0.934907	3.3269e-13	0.63012	3.34e-06	Disease severity	FBRSL1	NA	NA	NA	FBRSL1 (0.241)
rs5023077	12	132565387	T	C	0.5167	Hospitalized	not_new	GenOMICC (Kousathanas et al, 2022)	rs12809318	-0.066732	0.0084506	0.935476	0.92011	0.951098	2.8628e-15	0.92545	2.2e-09	Disease severity	FBRSL1	NA	NA	NA	FBRSL1 (0.241)
rs5023077	12	132565387	T	C	0.5167	Reported infection	not_new	GenOMICC (Kousathanas et al, 2022)	rs12809318	-0.021158	0.0041401	0.979023	0.971111	0.987	3.2131e-07	0.14974	7.25e-05	Disease severity	FBRSL1	NA	NA	NA	FBRSL1 (0.241)
rs12585036	13	112881427	C	T	0.2076	Critical illness	new	GenOMICC (Kousathanas et al, 2022)	-	0.1383	0.01564	1.14798	1.11341	1.18362	9.3237e-19	0.39769	6.72e-07	Disease severity	ATP11A	ATP11A	NA	ATP11A, AL139384.1	ATP11A (0.216)
rs12585036	13	112881427	C	T	0.2076	Hospitalized	new	GenOMICC (Kousathanas et al, 2022)	-	0.097378	0.010296	1.1023	1.08027	1.12478	3.1503e-21	0.011334	1.31e-11	Disease severity	ATP11A	ATP11A	NA	ATP11A, AL139384.1	ATP11A (0.216)
rs12585036	13	112881427	C	T	0.2076	Reported infection	new	GenOMICC (Kousathanas et al, 2022)	-	0.023782	0.0050803	1.02409	1.01394	1.03433	2.8513e-06	3.2438e-06	0.00196386	Disease severity	ATP11A	ATP11A	NA	ATP11A, AL139384.1	ATP11A (0.216)
rs184781326	14	28990028	A	G	0.04315	Critical illness	new	COVID-19 HGI r7 (this study)	-	-0.093269	0.032585	0.91092	0.854537	0.971024	0.0042058	0.99612	0.0129606	Infection susceptibility	FOXG1	NA	NA	NA	FOXG1 (0.050)
rs184781326	14	28990028	A	G	0.04315	Hospitalized	new	COVID-19 HGI r7 (this study)	-	-0.094505	0.022944	0.909828	0.869894	0.951595	3.806e-05	0.69526	0.000536	Infection susceptibility	FOXG1	NA	NA	NA	FOXG1 (0.050)
rs184781326	14	28990028	A	G	0.04315	Reported infection	new	COVID-19 HGI r7 (this study)	-	-0.071694	0.011215	0.93081	0.9106	0.951469	1.6282e-10	0.95301	8.16e-09	Infection susceptibility	FOXG1	NA	NA	NA	FOXG1 (0.050)
rs117169628	16	89196249	G	A	0.1326	Critical illness	not_new	GenOMICC (Kousathanas et al, 2022)	rs117169628	0.15	0.019052	1.16183	1.11914	1.20615	3.4599e-15	0.78836	1.26e-07	Disease severity	SLC22A31	ACSF3,CDH15,SLC22A31,ZNF778	SLC22A31	ACSF3, LINC02138, SLC22A31, ZNF778, CDH15, AC137932.1	SLC22A31 (0.416)
rs117169628	16	89196249	G	A	0.1326	Hospitalized	not_new	GenOMICC (Kousathanas et al, 2022)	rs117169628	0.098534	0.012798	1.10351	1.07617	1.13155	1.3715e-14	0.34774	1.68e-08	Disease severity	SLC22A31	ACSF3,CDH15,SLC22A31,ZNF778	SLC22A31	ACSF3, LINC02138, SLC22A31, ZNF778, CDH15, AC137932.1	SLC22A31 (0.416)
rs117169628	16	89196249	G	A	0.1326	Reported infection	not_new	GenOMICC (Kousathanas et al, 2022)	rs117169628	0.025442	0.0060715	1.02573	1.01359	1.038	2.7838e-05	0.099978	0.00276242	Disease severity	SLC22A31	ACSF3,CDH15,SLC22A31,ZNF778	SLC22A31	ACSF3, LINC02138, SLC22A31, ZNF778, CDH15, AC137932.1	SLC22A31 (0.416)
rs3744245	17	39990289	C	G	0.3614	Critical illness	new	GenOMICC (Pairo-Castineira et al, 2022)	-	0.040787	0.014204	1.04164	1.01305	1.07104	0.004084	0.36622	0.0234998	Not classified	PSMD3	GSDMA,PSMD3,CSF3,MED24	NA	GSDMA, PSMD3, MED24	PSMD3 (0.241)
rs3744245	17	39990289	C	G	0.3614	Hospitalized	new	GenOMICC (Pairo-Castineira et al, 2022)	-	0.022205	0.0088249	1.02245	1.00492	1.04028	0.011863	0.33862	0.00830177	Not classified	PSMD3	GSDMA,PSMD3,CSF3,MED24	NA	GSDMA, PSMD3, MED24	PSMD3 (0.241)
rs3744245	17	39990289	C	G	0.3614	Reported infection	new	GenOMICC (Pairo-Castineira et al, 2022)	-	0.022564	0.0036935	1.02286	1.01549	1.03028	1.0011e-09	0.28379	7.88e-08	Not classified	PSMD3	GSDMA,PSMD3,CSF3,MED24	NA	GSDMA, PSMD3, MED24	PSMD3 (0.241)
rs241044	17	45635098	G	A	0.1703	Critical illness	not_new	COVID-19 HGI r6 (Pathak et al, 2022)	rs61667602	-0.11201	0.014667	0.894044	0.868653	0.920178	2.23e-14	0.28424	2.45e-08	Disease severity	LINC02210-CRHR1	ARHGAP27,PLEKHM1,LINC02210-CRHR1,CRHR1,SPPL2C,MAPT,STH,KANSL1	ARHGAP27,KANSL1,MAPT,SPPL2C,STH	PLEKHM1, ARHGAP27, LINC02210, AC126544.2, LRRC37A4P, KANSL1-AS1, AC005829.2, DND1P1, LRRC37A2, MAPT, ARL17A, AC126544.1	SPPL2C (0.274)
rs241044	17	45635098	G	A	0.1703	Hospitalized	not_new	COVID-19 HGI r6 (Pathak et al, 2022)	rs61667602	-0.086576	0.010237	0.917044	0.898892	0.935562	2.7355e-17	0.23841	6.22e-12	Disease severity	LINC02210-CRHR1	ARHGAP27,PLEKHM1,LINC02210-CRHR1,CRHR1,SPPL2C,MAPT,STH,KANSL1	ARHGAP27,KANSL1,MAPT,SPPL2C,STH	PLEKHM1, ARHGAP27, LINC02210, AC126544.2, LRRC37A4P, KANSL1-AS1, AC005829.2, DND1P1, LRRC37A2, MAPT, ARL17A, AC126544.1	SPPL2C (0.274)
rs241044	17	45635098	G	A	0.1703	Reported infection	not_new	COVID-19 HGI r6 (Pathak et al, 2022)	rs61667602	-0.016206	0.0045738	0.983931	0.975157	0.992783	0.00039527	0.019716	0.0092772	Disease severity	LINC02210-CRHR1	ARHGAP27,PLEKHM1,LINC02210-CRHR1,CRHR1,SPPL2C,MAPT,STH,KANSL1	ARHGAP27,KANSL1,MAPT,SPPL2C,STH	PLEKHM1, ARHGAP27, LINC02210, AC126544.2, LRRC37A4P, KANSL1-AS1, AC005829.2, DND1P1, LRRC37A2, MAPT, ARL17A, AC126544.1	SPPL2C (0.274)
rs3848456	17	49863260	C	A	0.03875	Critical illness	not_new	COVID-19 HGI r6 (Pathak et al, 2022)	rs77534576	0.2911	0.032584	1.33776	1.25496	1.42603	4.1145e-19	0.35609	4.37e-10	Disease severity	TAC4	KAT7,TAC4	NA	DLX3, XYLT2	DLX3 (0.224)
rs3848456	17	49863260	C	A	0.03875	Hospitalized	not_new	COVID-19 HGI r6 (Pathak et al, 2022)	rs77534576	0.19199	0.020254	1.21167	1.16441	1.26085	2.5612e-21	0.19054	3.86e-14	Disease severity	TAC4	KAT7,TAC4	NA	DLX3, XYLT2	DLX3 (0.224)
rs3848456	17	49863260	C	A	0.03875	Reported infection	not_new	COVID-19 HGI r6 (Pathak et al, 2022)	rs77534576	0.053126	0.010417	1.05454	1.03326	1.07625	3.3971e-07	5.4988e-05	9.58e-05	Disease severity	TAC4	KAT7,TAC4	NA	DLX3, XYLT2	DLX3 (0.224)
rs12610495	19	4717660	A	G	0.3095	Critical illness	not_new	GenOMICC (Pairo-Castineira et al, 2021)	rs2109069	0.23995	0.014817	1.27125	1.2349	1.30867	5.5074e-59	0.021821	6.52e-22	Disease severity	DPP9	DPP9	NA	DPP9	DPP9 (0.399)
rs12610495	19	4717660	A	G	0.3095	Hospitalized	not_new	GenOMICC (Pairo-Castineira et al, 2021)	rs2109069	0.1499	0.0098675	1.16183	1.13957	1.18453	4.0601e-52	4.7345e-08	3.82e-24	Disease severity	DPP9	DPP9	NA	DPP9	DPP9 (0.399)
rs12610495	19	4717660	A	G	0.3095	Reported infection	not_new	GenOMICC (Pairo-Castineira et al, 2021)	rs2109069	0.053077	0.0047301	1.05454	1.0448	1.06436	3.212e-29	8.4259e-19	3.02e-17	Disease severity	DPP9	DPP9	NA	DPP9	DPP9 (0.399)
rs73005873	19	8896954	G	A	0.3645	Critical illness	new	COVID-19 HGI r7 (this study)	-	0.00059664	0.020352	1.0006	0.961379	1.04142	0.97661	0.033943	0.576382	Infection susceptibility	MUC16	MUC16	NA	NA	MUC16 (0.208)
rs73005873	19	8896954	G	A	0.3645	Hospitalized	new	COVID-19 HGI r7 (this study)	-	0.015802	0.01089	1.01593	0.994451	1.03786	0.14677	0.1773	0.119159	Infection susceptibility	MUC16	MUC16	NA	NA	MUC16 (0.208)
rs73005873	19	8896954	G	A	0.3645	Reported infection	new	COVID-19 HGI r7 (this study)	-	0.028975	0.0046882	1.02942	1.02001	1.03893	6.3929e-10	0.63491	2.07e-08	Infection susceptibility	MUC16	MUC16	NA	NA	MUC16 (0.208)
rs34536443	19	10352442	G	C	0.03963	Critical illness	not_new	GenOMICC (Pairo-Castineira et al, 2021)	rs11085727	0.38187	0.035891	1.46521	1.36566	1.57202	1.9416e-26	0.56258	2.05e-10	Disease severity	TYK2	RAVER1,ICAM3,TYK2	TYK2	AC011529.1	TYK2 (0.274)
rs34536443	19	10352442	G	C	0.03963	Hospitalized	not_new	GenOMICC (Pairo-Castineira et al, 2021)	rs11085727	0.23431	0.024613	1.26364	1.20416	1.32607	1.7383e-21	8.7214e-05	2.77e-09	Disease severity	TYK2	RAVER1,ICAM3,TYK2	TYK2	AC011529.1	TYK2 (0.274)
rs34536443	19	10352442	G	C	0.03963	Reported infection	not_new	GenOMICC (Pairo-Castineira et al, 2021)	rs11085727	0.050271	0.011527	1.05159	1.02815	1.07556	1.2938e-05	9.992e-09	0.018442	Disease severity	TYK2	RAVER1,ICAM3,TYK2	TYK2	AC011529.1	TYK2 (0.274)
rs71175234	19	45869791	ATT	A	0.2935	Critical illness	new	COVID-19 HGI r7 (this study)	-	0.070384	0.016085	1.07294	1.03961	1.10733	1.2095e-05	0.66905	0.0574655	Disease severity	FOXA3	NA	NA	NA	NA
rs71175234	19	45869791	ATT	A	0.2935	Hospitalized	new	COVID-19 HGI r7 (this study)	-	0.062102	0.010883	1.06407	1.04158	1.08705	1.156e-08	0.15114	3.13e-05	Disease severity	FOXA3	NA	NA	NA	NA
rs71175234	19	45869791	ATT	A	0.2935	Reported infection	new	COVID-19 HGI r7 (this study)	-	0.011121	0.0060025	1.01116	0.99934	1.02312	0.063925	0.031685	0.458632	Disease severity	FOXA3	NA	NA	NA	NA
rs516316	19	48702888	G	C	0.4384	Critical illness	not_new	GenOMICC (Kousathanas et al, 2022)	rs4801778	-0.087386	0.012727	0.91631	0.893783	0.939406	6.595e-12	0.50638	0.00015171	Infection susceptibility	FUT2	NTN5,FUT2,MAMSTR,RASIP1,IZUMO1	FUT2,RASIP1	NTN5, SEC1P, FUT2, MAMSTR, RASIP1	FUT2 (0.275)
rs516316	19	48702888	G	C	0.4384	Hospitalized	not_new	GenOMICC (Kousathanas et al, 2022)	rs4801778	-0.056503	0.0085095	0.945066	0.929434	0.960962	3.1362e-11	0.046962	1.03e-05	Infection susceptibility	FUT2	NTN5,FUT2,MAMSTR,RASIP1,IZUMO1	FUT2,RASIP1	NTN5, SEC1P, FUT2, MAMSTR, RASIP1	FUT2 (0.275)
rs516316	19	48702888	G	C	0.4384	Reported infection	not_new	GenOMICC (Kousathanas et al, 2022)	rs4801778	-0.036148	0.0040997	0.964544	0.956824	0.972326	1.1726e-18	0.23955	1.34e-14	Infection susceptibility	FUT2	NTN5,FUT2,MAMSTR,RASIP1,IZUMO1	FUT2,RASIP1	NTN5, SEC1P, FUT2, MAMSTR, RASIP1	FUT2 (0.275)
rs1405655	19	50379362	T	C	0.3326	Critical illness	not_new	COVID-19 HGI r6 (Pathak et al, 2022)	rs1405655	0.086457	0.01336	1.09035	1.06209	1.11937	9.7166e-11	0.27422	3.17e-07	Disease severity	NR1H2	NAPSA,NR1H2,POLD1	NAPSA	KCNC3, NAPSB, NAPSA	NAPSA (0.249)
rs1405655	19	50379362	T	C	0.3326	Hospitalized	not_new	COVID-19 HGI r6 (Pathak et al, 2022)	rs1405655	0.077686	0.0087352	1.0808	1.06244	1.09947	5.9235e-19	0.42452	5.71e-16	Disease severity	NR1H2	NAPSA,NR1H2,POLD1	NAPSA	KCNC3, NAPSB, NAPSA	NAPSA (0.249)
rs1405655	19	50379362	T	C	0.3326	Reported infection	not_new	COVID-19 HGI r6 (Pathak et al, 2022)	rs1405655	0.026014	0.0042786	1.02634	1.01777	1.03499	1.2024e-09	0.079747	8.67e-08	Disease severity	NR1H2	NAPSA,NR1H2,POLD1	NAPSA	KCNC3, NAPSB, NAPSA	NAPSA (0.249)
rs9636867	21	33237639	A	G	0.3378	Critical illness	not_new	GenOMICC (Pairo-Castineira et al, 2021)	rs13050728	0.18763	0.013499	1.20683	1.17532	1.23919	6.4005e-44	0.058363	1.13e-18	Disease severity	IFNAR2	IFNAR2	NA	IL10RB, IFNAR2, IL10RB-DT	IFNAR2 (0.266)
rs9636867	21	33237639	A	G	0.3378	Hospitalized	not_new	GenOMICC (Pairo-Castineira et al, 2021)	rs13050728	0.13121	0.0087727	1.13997	1.12054	1.15973	1.4086e-50	0.0012061	1.04e-29	Disease severity	IFNAR2	IFNAR2	NA	IL10RB, IFNAR2, IL10RB-DT	IFNAR2 (0.266)
rs9636867	21	33237639	A	G	0.3378	Reported infection	not_new	GenOMICC (Pairo-Castineira et al, 2021)	rs13050728	0.039443	0.0043324	1.04019	1.0314	1.04905	8.7022e-20	4.262e-15	4.48e-12	Disease severity	IFNAR2	IFNAR2	NA	IL10RB, IFNAR2, IL10RB-DT	IFNAR2 (0.266)
rs78143111	21	33934844	G	A	0.08833	Critical illness	new	GenOMICC (Kousathanas et al, 2022)	-	0.17859	0.021833	1.19602	1.14599	1.24823	2.8434e-16	0.030887	3.33e-08	Disease severity	ATP5PO	ITSN1,ATP5PO	NA	NA	MRPS6 (0.141)
rs78143111	21	33934844	G	A	0.08833	Hospitalized	new	GenOMICC (Kousathanas et al, 2022)	-	0.13013	0.014014	1.13883	1.108	1.17051	1.6062e-20	0.00093664	1.32e-13	Disease severity	ATP5PO	ITSN1,ATP5PO	NA	NA	MRPS6 (0.141)
rs78143111	21	33934844	G	A	0.08833	Reported infection	new	GenOMICC (Kousathanas et al, 2022)	-	0.035768	0.0069584	1.03645	1.02241	1.05068	2.7435e-07	3.3621e-07	7.61e-05	Disease severity	ATP5PO	ITSN1,ATP5PO	NA	NA	MRPS6 (0.141)
rs9305744	21	41471061	G	A	0.2698	Critical illness	new	GenOMICC (Pairo-Castineira et al, 2022)	-	-0.085851	0.015133	0.917686	0.890924	0.945252	1.4022e-08	0.30546	4.6e-05	Disease severity	TMPRSS2	TMPRSS2	TMPRSS2	NA	FAM3B (0.108)
rs9305744	21	41471061	G	A	0.2698	Hospitalized	new	GenOMICC (Pairo-Castineira et al, 2022)	-	-0.050209	0.0097318	0.951039	0.933074	0.96935	2.4797e-07	0.28401	0.00013161	Disease severity	TMPRSS2	TMPRSS2	TMPRSS2	NA	FAM3B (0.108)
rs9305744	21	41471061	G	A	0.2698	Reported infection	new	GenOMICC (Pairo-Castineira et al, 2022)	-	-0.0069566	0.0046973	0.993064	0.983958	1.00225	0.13861	0.13761	0.504032	Disease severity	TMPRSS2	TMPRSS2	TMPRSS2	NA	FAM3B (0.108)
rs190509934	23	15602217	T	C	0.00318	Critical illness	not_new	COVID-19 HGI r6 (Pathak et al, 2022)	rs190509934	-0.64984	0.18743	0.522046	0.361852	0.753158	0.00052626	0.66493	0.00907639	Infection susceptibility	ACE2	NA	NA	NA	ACE2 (0.083)
rs190509934	23	15602217	T	C	0.00318	Hospitalized	not_new	COVID-19 HGI r6 (Pathak et al, 2022)	rs190509934	-0.44099	0.10023	0.643393	0.528877	0.782705	1.0835e-05	0.96659	0.000213	Infection susceptibility	ACE2	NA	NA	NA	ACE2 (0.083)
rs190509934	23	15602217	T	C	0.00318	Reported infection	not_new	COVID-19 HGI r6 (Pathak et al, 2022)	rs190509934	-0.35746	0.040651	0.699772	0.646119	0.757882	1.4532e-18	0.99289	8.56e-14	Infection susceptibility	ACE2	NA	NA	NA	ACE2 (0.083)

## Sheet: S3_R6_R7_comparison
Supplementary Table 3. Comparison of effective sample size and statistical power for the 51 lead variants between the current release (release 7) and the previous one (release 6). For each variant, effect sizes, standar error, p value and effect allele frequency in both releases are also reported.
rsid	Chromosome (b38)	Position (b38)	Reference allele	Effect Allele	Suggested phenotypic impact	COVID-19 phenotype	Effective sample size R7	Fold increase in effective sample size	Power_R6	Power_R7	Fold increase in power	Beta_R7	SE_beta_R6	SE_beta_R7	Pval_R6	Pval_R7	Effect allele frequency R6	Effect allele frequency R7	Effective sample size R6
rs10890422	1	46810098	T	C	Disease severity	Hospitalized	39342	1.8308	0.0298061	0.842687	28.2723	-0.046884	0.010794	0.0085692	0.0011071	4.47e-08	0.3947	0.4054	21489
rs11208552	1	64947147	G	T	Disease severity	Hospitalized	34935	1.7528	0.233245	0.936591	4.01548	-0.054975	0.011858	0.0091889	2.77e-05	2.19e-09	0.3469	0.3607	19931
rs7515509	1	77483438	G	A	Disease severity	Hospitalized	35043	1.81739	0.12973	0.993836	7.6608	0.062296	0.011571	0.0089243	7.87e-05	2.94e-12	0.3668	0.3681	19282
rs12752585	1	155162930	G	A	Not classified	Reported infection	178917	1.61568	0.124356	0.96228	7.73809	-0.024175	0.0039413	0.0035827	3.57e-06	1.5e-11	0.4923	0.4896	110738
rs35154152	1	155202934	T	C	Disease severity	Hospitalized	35585	1.66425	0.902147	1	1.10847	-0.13041	0.016639	0.013532	1.98e-10	5.56e-22	0.1062	0.1035	21382
rs1662979	2	26616850	G	T	Disease severity	Hospitalized	36323	1.81742	0.594742	0.829801	1.39523	0.047596	0.010969	0.0081681	2.01e-07	5.64e-09	0.4714	0.4727	19986
rs1123573	2	60480453	A	G	Disease severity	Hospitalized	32039	1.60307	0.363525	0.999489	2.74944	-0.071705	0.011414	0.0093078	3.6e-06	1.32e-14	0.3692	0.3645	19986
rs73062389	3	45793925	G	A	Infection susceptibility	Reported infection	113040	1.14601	1	1	1	0.20302	0.0090399	0.0094393	2.53e-74	1.31e-102	0.04942	0.05157	98638
rs17713054	3	45818159	G	A	Disease severity	Hospitalized	33652	1.6147	1	1	1	0.48958	0.018846	0.015541	1.35e-99	8.31e-218	0.07596	0.07692	20841
rs11924013	3	101647854	G	A	Infection susceptibility	Reported infection	178816	1.61786	0.999342	1	1.00066	-0.04711	0.0041638	0.0037964	2.38e-20	2.34e-35	0.3558	0.3555	110526
rs2260685	3	195770872	T	C	Infection susceptibility	Reported infection	125682	1.14969	0.227222	0.879005	3.86849	0.026488	0.0040068	0.0042375	4.7e-07	4.08e-10	0.4582	0.4625	109318
rs16877005	4	25312372	A	G	Disease severity	Hospitalized	39283	1.87625	0.0816859	0.941684	11.5281	0.097151	0.019967	0.015068	7.47e-05	1.14e-10	0.06741	0.07159	20937
rs7671107	4	25447603	G	A	Disease severity	Hospitalized	31025	1.62214	0.558157	0.993543	1.78004	-0.071892	0.012934	0.010204	4.44e-07	1.84e-12	0.2593	0.2686	19126
rs13107325	4	102267552	C	T	Infection susceptibility	Reported infection	126383	1.20336	0.0682302	0.557524	8.17123	0.048611	0.0077855	0.0085223	1.93e-06	1.17e-08	0.05773	0.05551	105025
rs34712979	4	105897896	G	A	Disease severity	Hospitalized	31720	1.73951	0.00293565	0.846084	288.21	-0.06072	0.014415	0.011036	0.020598	3.76e-08	0.2335	0.2336	18235
rs10066378	5	132441275	T	C	Disease severity	Hospitalized	39614	1.83373	0.0879621	0.786589	8.94237	0.065472	0.014061	0.010447	3.23e-05	3.69e-10	0.1309	0.1324	21603
rs2517723	6	29947491	C	T	Disease severity	Hospitalized	32105	1.61121	0.251441	0.980793	3.90069	-0.06117	0.01123	0.009111	1.13e-05	1.89e-11	0.3817	0.3795	19926
rs1128175	6	31182658	A	G	Disease severity	Hospitalized	35431	1.6593	0.320535	0.984114	3.07023	-0.066846	0.012628	0.010214	7.01e-06	5.97e-11	0.2368	0.2399	21353
rs35122968	6	32714422	T	C	Disease severity	Hospitalized	35476	1.77504	0.0600474	0.975219	16.2408	-0.10631	0.022345	0.017055	0.00091207	4.56e-10	0.07478	0.07405	19986
rs928976	6	33081434	C	T	Not classified	Reported infection	178627	1.61655	0.0350067	0.766213	21.8876	0.022181	0.0042146	0.0039886	8.17e-05	2.68e-08	0.3196	0.3187	110499
rs12660421	6	41520640	G	A	Disease severity	Hospitalized	30858	1.61467	0.893715	1	1.11892	0.24009	0.025793	0.020645	1.45e-12	2.91e-31	0.03654	0.04235	19111
rs717624	7	22854868	T	C	Disease severity	Hospitalized	35072	1.7842	0.0197348	0.822205	41.6628	-0.049437	0.011335	0.0087618	0.0020095	1.68e-08	0.394	0.3863	19657
rs35866984	7	75622276	CA	C	Not classified	Critical illness	11960	-	-	0.84125	-	0.083922	-	0.014447	-	6.29e-09	-	0.4454	-
rs2897075	7	100032719	C	T	Disease severity	Hospitalized	35199	1.66205	0.0895768	0.814716	9.09517	0.049692	0.010967	0.0086419	0.00015814	8.92e-09	0.3661	0.3648	21178
rs2875968	8	60513412	G	A	Disease severity	Hospitalized	39814	1.84769	0.137899	0.983689	7.13338	0.054515	0.010741	0.0082852	7e-05	4.71e-11	0.4105	0.4182	21548
rs79611697	9	15795835	G	T	Disease severity	Hospitalized	33620	1.65485	0.231436	0.912784	3.94401	0.10347	0.023152	0.018776	6.19e-05	3.57e-08	0.06835	0.0692	20316
rs28368148	9	21206606	C	G	Disease severity	Critical illness	11398	2.10451	0.00389816	0.999999	256.531	0.44576	0.092216	0.064162	0.0023699	3.72e-12	0.009236	0.02331	5416
rs60840586	9	33425186	GTAAC	G	Not classified	Hospitalized	31328	1.91644	0.00394304	0.817629	207.36	0.065743	0.014956	0.011024	0.0074913	2.47e-09	0.1827	0.1826	16347
rs505922	9	133273813	C	T	Infection susceptibility	Reported infection	179229	1.61457	1	1	1	-0.084675	0.004088	0.004208	3.41e-82	4.67e-90	0.3485	0.3484	111007
rs3934643	10	79977061	G	A	Not classified	Hospitalized	39560	1.84412	0.120287	0.925864	7.69712	0.078585	0.015555	0.011851	1.79e-05	3.33e-11	0.1073	0.1093	21452
rs7897438	10	112972548	C	A	Disease severity	Hospitalized	34900	1.80998	0.0481777	0.732347	15.2009	-0.053738	0.012738	0.009847	0.00032555	4.83e-08	0.2309	0.2409	19282
rs35705950	11	1219991	G	T	Disease severity	Hospitalized	33265	1.75791	0.864053	0.991099	1.14703	-0.10123	0.019217	0.01454	6.47e-09	3.35e-12	0.1014	0.09965	18923
rs7949972	11	34480495	C	T	Disease severity	Hospitalized	39248	1.87951	0.945771	1	1.05734	-0.083893	0.010945	0.0081244	5.14e-11	5.37e-25	0.3614	0.3545	20882
rs10850094	12	112922758	T	C	Disease severity	Hospitalized	39614	1.83373	0.960827	0.99999	1.04076	0.074875	0.011366	0.0091433	6.05e-11	2.63e-16	0.3202	0.3066	21603
rs5023077	12	132565387	T	C	Disease severity	Hospitalized	35634	1.67053	0.816691	0.999721	1.22411	-0.066732	0.010699	0.0084506	8.75e-09	2.86e-15	0.4852	0.4833	21331
rs12585036	13	112881427	C	T	Disease severity	Hospitalized	35079	1.69611	0.519683	1	1.92425	0.097378	0.012953	0.010296	2.74e-07	3.15e-21	0.2084	0.2076	20682
rs184781326	14	28990028	A	G	Infection susceptibility	Reported infection	122100	1.1637	0.226453	0.959735	4.23813	-0.071694	0.010451	0.011215	1.38e-06	1.63e-10	0.04322	0.04315	104924
rs117169628	16	89196249	G	A	Disease severity	Hospitalized	34610	1.6629	0.76828	0.999599	1.30109	0.098534	0.015828	0.012798	2.55e-08	1.37e-14	0.137	0.133	20813
rs3744245	17	39990289	C	G	Not classified	Reported infection	167888	1.52335	0.00672097	0.796727	118.543	0.022564	0.0040914	0.0036935	0.0011877	1e-09	0.3548	0.3614	110210
rs241044	17	45635098	G	A	Disease severity	Hospitalized	38292	1.88482	0.954125	0.999811	1.04788	-0.086576	0.013636	0.010237	2.06e-11	2.74e-17	0.184	0.1703	20316
rs3848456	17	49863260	C	A	Disease severity	Hospitalized	34755	1.73897	0.527536	0.999992	1.89559	0.19199	0.026693	0.020254	4.47e-08	2.56e-21	0.03712	0.03875	19986
rs12610495	19	4717660	A	G	Disease severity	Hospitalized	31620	1.61549	0.999983	1	1.00002	0.1499	0.012234	0.0098675	2.26e-18	4.06e-52	0.2899	0.2907	19573
rs73005873	19	8896954	G	A	Infection susceptibility	Reported infection	114965	1.10719	0.348342	0.891703	2.55985	0.028975	0.0043883	0.0046882	1.46e-07	6.39e-10	0.3649	0.3645	103835
rs34536443	19	10352442	G	C	Disease severity	Hospitalized	26840	1.5071	0.954062	1	1.04815	0.23431	0.029976	0.024613	8.67e-11	1.74e-21	0.03935	0.0437	17809
rs71175234	19	45869791	ATT	A	Disease severity	Hospitalized	24671	1.74575	0.0363986	0.796828	21.8918	0.062102	0.014022	0.010883	0.00066914	1.16e-08	0.295	0.2935	14132
rs516316	19	48702888	G	C	Infection susceptibility	Reported infection	177017	1.62038	0.42916	1	2.33013	-0.036148	0.0039937	0.0040997	1.51e-08	1.17e-18	0.4681	0.4384	109244
rs1405655	19	50379362	T	C	Disease severity	Hospitalized	34949	1.61778	0.936993	0.999988	1.06723	0.077686	0.010853	0.0087352	5.34e-11	5.92e-19	0.3341	0.3326	21603
rs9636867	21	33237639	A	G	Disease severity	Hospitalized	35527	1.65196	0.999999	1	1	0.13121	0.011013	0.0087727	2.69e-21	1.41e-50	0.3316	0.3378	21506
rs78143111	21	33934844	G	A	Disease severity	Hospitalized	35866	1.70523	0.717765	0.999995	1.39321	0.13013	0.017849	0.014014	5.15e-09	1.61e-20	0.08699	0.08833	21033
rs9305744	21	41471061	G	A	Disease severity	Critical illness	17936	2.77991	0.0780503	0.961288	12.3163	-0.085851	0.022247	0.015133	0.00023272	1.4e-08	0.251	0.2698	6452
rs190509934	23	15602217	T	C	Infection susceptibility	Reported infection	66122	0.892889	0.994555	0.968199	0.9735	-0.35685	0.043275	0.040666	3.63e-18	1.7e-18	0.003063	0.00318	74054

## Sheet: S4_false_positive_loci
Supplementary Table 4. Number of studies, effective sample size, full meta-analysis P-value and meta-analysis P-value after excluding the most significant study for the 9 loci identified as false positive, for all the three phenotypes.
Chromosome (b38)	Position (b38)	Reference allele	Effect Allele	COVID-19 phenotype	Number of studies	Effective sample size	Full meta-analysis P-value	Leave-most-significant-out P-value	Most significant study
2	57089368	G	A	Critical illness	33	15093	1.23e-08	0.528349	genomicc_EUR
2	57089368	G	A	Hospitalization	63	35442	0.0011878	0.852446
2	57089368	G	A	Reported infection	100	134161	0.00097782	0.0908041
3	146517122	G	A	Critical illness	26	12915	2.18e-08	0.0338384	genomicc_EUR
3	146517122	G	A	Hospitalization	54	28708	1.85e-07	0.00577102
3	146517122	G	A	Reported infection	89	123695	0.00083764	0.0354742
6	14714491	C	CCTT	Critical illness	4	6714	1.47e-08	0.1896	genomicc_EUR
6	14714491	C	CCTT	Hospitalization	12	15394	0.00026965	0.741237
6	14714491	C	CCTT	Reported infection	23	57528	0.13754	0.831059
8	142338706	C	T	Critical illness	4	3695	0.90853	0.9604
8	142338706	C	T	Hospitalization	6	6265	0.42369	0.477872
8	142338706	C	T	Reported infection	12	71656	6.85e-09	0.997527	23ANDME_EUR
11	3674055	G	A	Critical illness	18	8932	0.013064	0.976908
11	3674055	G	A	Hospitalization	29	20814	0.046939	0.33287
11	3674055	G	A	Reported infection	55	138674	1.11e-10	0.680808	23ANDME_EUR
12	26114393	A	ACGGTCCCCG	Critical illness	4	6431	2.11e-11	0.994376	genomicc_EUR
12	26114393	A	ACGGTCCCCG	Hospitalization	8	11094	0.00021923	0.739915
12	26114393	A	ACGGTCCCCG	Reported infection	13	31246	0.0011208	0.2012
12	42934267	C	T	Critical illness	12	7697	2.01e-06	0.0653126
12	42934267	C	T	Hospitalization	21	16402	3.17e-08	0.0967734	23ANDME_EUR
12	42934267	C	T	Reported infection	35	107415	0.0087217	0.00998097
15	93975708	G	A	Critical illness	32	11759	1.79e-06	0.714267
15	93975708	G	A	Hospitalization	63	33248	3.24e-08	0.0490952	23ANDME_EUR
15	93975708	G	A	Reported infection	97	172690	8.35e-05	0.988599
17	30649296	C	G	Critical illness	9	6735	3.84e-09	0.602489	23ANDME_EUR
17	30649296	C	G	Hospitalization	14	13612	1.61e-06	0.75455
17	30649296	C	G	Reported infection	22	82537	0.34718	0.647829

## Sheet: S5_lead_variants_classification
Supplementary Table 5. Probabilistic assignment of variants into disease severity vs infection susceptibility. We report the results of the phenotypic impact assignment for each of the genome-wide significant variants reported in Supplementary Table 2. Beta, standard error and p-values are reported for a restricred meta-analysis of hospitalized COVID19 cases (n=49,033 cases and n=3,393,109 contro…
rsid	Chromosome (b38)	Position (b38)	Reference allele	Effect Allele	Beta_Hospitalized	SE_beta_Hospitalized	Pval_Hospitalized	Beta_Reported_infection	SE_beta_Reported_infection	Pval_Reported_infection	Beta_Reported_infection_not_Hospitalized	SE_beta_Reported_infection_not_Hospitalized	Pval_Reported_infection_not_Hospitalized	Prob_INF	Prob_SEV	Phenotypic impact assignment
rs10890422	1	46810098	T	C	-0.045408	0.0086924	1.752e-07	-0.01597	0.0046044	0.0005235	-0.00584559	0.00515954	0.257228	0.00438034	0.99562	Disease severity
rs11208552	1	64947147	G	T	-0.05405	0.0093231	6.735e-09	-0.017358	0.0048788	0.000374	-0.00504956	0.00546702	0.355674	0.000447681	0.999552	Disease severity
rs7515509	1	77483438	G	A	0.063248	0.0090183	2.329e-12	0.020655	0.0047325	1.275e-05	0.00628495	0.00530308	0.235958	2.31736e-05	0.999977	Disease severity
rs12752585	1	155162930	G	A	-0.029919	0.0080388	0.0001978	-0.022853	0.0038324	2.474e-09	-0.0207402	0.00445698	3.26474e-06	0.980079	0.0199206	Not classified
rs35154152	1	155202934	T	C	-0.12938	0.013666	2.872e-21	-0.027397	0.0072115	0.0001452	0.00740524	0.00808097	0.359467	3.33955e-14	1	Disease severity
rs1662979	2	26616850	G	T	0.047133	0.0082611	1.161e-08	0.011975	0.0037734	0.001506	0.00146234	0.00458023	0.74952	0.000142337	0.999858	Disease severity
rs1123573	2	60480453	A	G	-0.072964	0.0093951	8.093e-15	-0.029148	0.0047601	9.161e-10	-0.0153928	0.00533401	0.00390434	0.000130869	0.999869	Disease severity
rs73062389	3	45793925	G	A	0.16172	0.021051	1.56e-14	0.21005	0.010607	2.802e-87	0.225052	0.0118859	5.93826e-80	1	3.27567e-61	Infection susceptibility
rs17713054	3	45818159	G	A	0.48929	0.015748	6.175e-212	0.1521	0.0082037	9.821e-77	0.0400352	0.00919279	1.33027e-05	5.86682e-108	1	Disease severity
rs11924013	3	101647854	G	A	-0.064411	0.0085335	4.418e-14	-0.046393	0.0040645	3.548e-30	-0.0410054	0.00473125	4.43963e-18	1	3.24642e-07	Infection susceptibility
rs2260685	3	195770872	T	C	0.0048961	0.009492	0.606	0.022132	0.0046632	2.074e-06	0.0272857	0.00526268	2.1629e-07	0.991259	0.00874058	Infection susceptibility
rs16877005	4	25312372	A	G	0.096688	0.015495	4.373e-10	0.019457	0.0082473	0.01831	-0.00736755	0.00924165	0.425328	5.60206e-07	0.999999	Disease severity
rs7671107	4	25447603	G	A	-0.074164	0.010377	8.878e-13	-0.025392	0.0053859	2.422e-06	-0.00930454	0.00603526	0.123147	1.8479e-05	0.999982	Disease severity
rs13107325	4	102267552	C	T	0.089796	0.017139	1.613e-07	0.057717	0.0092824	5.037e-10	0.0461705	0.0104015	9.04585e-06	0.996606	0.00339449	Infection susceptibility
rs34712979	4	105897896	G	A	-0.060932	0.011073	3.741e-08	-0.018574	0.0057979	0.001357	-0.00434792	0.00649693	0.503352	0.000370673	0.999629	Disease severity
rs10066378	5	132441275	T	C	0.063445	0.010607	2.21e-09	0.018224	0.0047764	0.000136	0.00470239	0.00588087	0.423938	5.76713e-05	0.999942	Disease severity
rs2517723	6	29947491	C	T	-0.0603	0.0092183	6.097e-11	-0.0051162	0.0047173	0.2781	0.0125655	0.00528605	0.0174487	5.80992e-08	1	Disease severity
rs1128175	6	31182658	A	G	-0.069022	0.010356	2.644e-11	-0.021241	0.0053614	7.439e-05	-0.00556212	0.00600781	0.354542	1.67545e-05	0.999983	Disease severity
rs35122968	6	32714422	T	C	-0.10772	0.017254	4.293e-10	-0.027921	0.0089805	0.001877	-0.00144664	0.0100633	0.885694	3.21006e-06	0.999997	Disease severity
rs928976	6	33081434	C	T	0.044514	0.0086909	3.026e-07	0.024421	0.0042679	1.052e-08	0.018413	0.00481852	0.000132757	0.578976	0.421024	Not classified
rs12660421	6	41520640	G	A	0.23034	0.021723	2.877e-26	0.090107	0.011096	4.638e-16	0.0453428	0.0124338	0.000265591	1.25558e-08	1	Disease severity
rs717624	7	22854868	T	C	-0.051073	0.0088461	7.764e-09	-0.0068769	0.004655	0.1396	0.00811887	0.00521624	0.119598	6.43844e-06	0.999994	Disease severity
rs35866984	7	75622276	CA	C	0.048384	0.011214	1.599e-05	0.0221	0.00666	0.000902	0.0106722	0.00746298	0.152712	0.108655	0.891345	Not classified
rs2897075	7	100032719	C	T	0.050547	0.008747	7.525e-09	0.020692	0.0046526	8.693e-06	0.0103364	0.00521355	0.0474123	0.0085719	0.991428	Disease severity
rs2875968	8	60513412	G	A	0.053785	0.0083943	1.481e-10	0.019813	0.0041574	1.883e-06	0.0096345	0.00465864	0.0386316	0.00075075	0.999249	Disease severity
rs79611697	9	15795835	G	T	0.10521	0.018899	2.588e-08	0.038014	0.0095817	7.267e-05	0.0168903	0.0107369	0.115695	0.00118962	0.99881	Disease severity
rs28368148	9	21206606	C	G	0.23216	0.046736	6.781e-07	0.08948	0.027475	0.001127	0.0287271	0.0307876	0.350781	0.0247692	0.975231	Not classified
rs60840586	9	33425186	GTAAC	G	0.064856	0.011187	6.735e-09	0.029151	0.0066926	1.327e-05	0.0133935	0.00749951	0.0741134	0.023418	0.976582	Not classified
rs505922	9	133273813	C	T	-0.088599	0.0086569	1.389e-24	-0.083255	0.0045963	2.496e-73	-0.0814083	0.00515046	2.82802e-56	1	2.49582e-27	Infection susceptibility
rs3934643	10	79977061	G	A	0.07657	0.012112	2.586e-10	0.036622	0.0060459	1.384e-09	0.0244587	0.00677484	0.000305931	0.0870555	0.912945	Not classified
rs7897438	10	112972548	C	A	-0.054903	0.0099809	3.78e-08	-0.019356	0.0052883	0.000252	-0.00712404	0.00592589	0.229291	0.00188146	0.998119	Disease severity
rs35705950	11	1219991	G	T	-0.10055	0.014609	5.884e-12	-0.023535	0.0076785	0.002177	0.00253316	0.00860427	0.768447	1.14142e-07	1	Disease severity
rs7949972	11	34480495	C	T	-0.08508	0.0082325	4.916e-25	-0.022568	0.0039495	1.101e-08	-0.00387617	0.00456437	0.395757	2.01086e-12	1	Disease severity
rs10850094	12	112922758	T	C	0.076535	0.0092458	1.255e-16	0.02728	0.004848	1.833e-08	0.0106896	0.00543251	0.0491015	2.33839e-06	0.999998	Disease severity
rs5023077	12	132565387	T	C	-0.06628	0.0085338	8.049e-15	-0.019312	0.0045359	2.066e-05	-0.00304475	0.00508278	0.549151	5.59127e-07	0.999999	Disease severity
rs12585036	13	112881427	C	T	0.097343	0.010435	1.075e-20	0.027681	0.0055892	7.321e-07	0.00317069	0.00626307	0.61268	1.15232e-10	1	Disease severity
rs184781326	14	28990028	A	G	-0.097564	0.023051	2.311e-05	-0.077142	0.012549	7.889e-10	-0.069713	0.014062	7.13884e-07	0.999937	6.2516e-05	Infection susceptibility
rs117169628	16	89196249	G	A	0.098254	0.012892	2.513e-14	0.025108	0.0067138	0.0001842	0.000813637	0.00752326	0.913877	1.60076e-08	1	Disease severity
rs3744245	17	39990289	C	G	0.022009	0.0089501	0.01393	0.021542	0.003947	4.82e-08	0.0214024	0.00496223	1.61016e-05	0.987554	0.012446	Not classified
rs241044	17	45635098	G	A	-0.085469	0.010294	1.018e-16	-0.01848	0.0048853	0.0001551	0.0015505	0.00570733	0.785877	2.58128e-10	1	Disease severity
rs3848456	17	49863260	C	A	0.19689	0.020854	3.68e-21	0.059166	0.011151	1.123e-07	0.0108757	0.0124954	0.384097	2.09914e-11	1	Disease severity
rs12610495	19	4717660	A	G	0.1512	0.0099933	1.022e-51	0.055706	0.0052117	1.15e-26	0.0238957	0.00584006	4.2824e-05	2.21349e-18	1	Disease severity
rs73005873	19	8896954	G	A	0.01383	0.01105	0.2107	0.0312	0.0051842	1.762e-09	0.0363938	0.00612648	2.84309e-09	0.999872	0.000128365	Infection susceptibility
rs34536443	19	10352442	G	C	0.23429	0.024674	2.194e-21	0.050755	0.01275	6.871e-05	-0.00923872	0.0142872	0.517864	1.10803e-14	1	Disease severity
rs71175234	19	45869791	ATT	A	0.063296	0.010974	8.035e-09	0.01757	0.0065761	0.007546	-0.0026789	0.00736896	0.716202	9.79346e-05	0.999902	Disease severity
rs516316	19	48702888	G	C	-0.054791	0.008581	1.713e-10	-0.039491	0.0044663	9.404e-19	-0.034415	0.00500479	6.13736e-12	0.999935	6.49836e-05	Infection susceptibility
rs1405655	19	50379362	T	C	0.077805	0.0088532	1.517e-18	0.027384	0.0046717	4.582e-09	0.0101783	0.00523495	0.0518588	4.49196e-07	1	Disease severity
rs9636867	21	33237639	A	G	0.13056	0.0089014	1.041e-48	0.042283	0.0047378	4.474e-19	0.0116221	0.00530902	0.0285877	2.06629e-20	1	Disease severity
rs78143111	21	33934844	G	A	0.12788	0.014312	4.074e-19	0.033978	0.0076129	8.073e-06	0.00140475	0.00853076	0.869205	3.11617e-11	1	Disease severity
rs9305744	21	41471061	G	A	-0.050478	0.0098916	3.342e-07	-0.010076	0.005133	0.04965	0.00324547	0.00575187	0.572587	0.000150423	0.99985	Disease severity
rs190509934	23	15602217	T	C	-0.44099	0.10023	1.084e-05	-0.36234	0.043682	1.086e-16	-0.338823	0.0555708	1.07987e-09	1	3.64722e-10	Infection susceptibility

## Sheet: S6_between_ancestry_heterogenei
Supplementary Table 6. Between-ancestry heterogeity test for COVID-19 meta-analysis lead variants. We report lead variant summary information for each locus reported in Supplementary Table 2, with meta-analysis results stratified by genetic ancestry (AFR=African, AMR=Ad-mixed American, EAS=South East Asian, EUR=European, MID=Middle Eastern, SAS=South Asian). Meta-analysis P-values reported are un…
rsid	Chromosome (b38)	Position (b38)	Reference allele	Effect Allele	COVID-19 phenotype	Suggested phenotypic impact	Beta	SE_beta	Pval	Between-ancestry heterogeneity Pval	beta_EUR	beta_AMR	beta_MID	beta_AFR	beta_EAS	beta_SAS	sebeta_EUR	sebeta_AMR	sebeta_MID	sebeta_AFR	sebeta_EAS	sebeta_SAS	pval_EUR	pval_AMR	pval_MID	pval_AFR	pval_EAS	pval_SAS	AF_EUR	AF_AMR	AF_MID	AF_AFR	AF_EAS	AF_SAS	N_cases_EUR	N_cases_AMR	N_cases_MID	N_cases_AFR	N_cases_EAS	N_cases_SAS	N_controls_EUR	N_controls_AMR	N_controls_MID	N_controls_AFR	N_controls_EAS	N_controls_SAS	N_samples_EUR	N_samples_AMR	N_samples_MID
rs10890422	1	46810098	T	C	B2_hospitalized	Disease severity	-0.0469712	0.00866732	5.98e-08	0.824883	-0.0453885	-0.051505	-0.0106659	-0.0630177	-0.0231202	-0.0901983	0.00997226	0.0348694	0.0696507	0.0363797	0.0345869	0.0396592	5.33e-06	0.139653	0.878292	0.0832338	0.503835	0.0229459	0.566913	0.791562	0.408586	0.790634	0.544547	0.481012	35576	3952	1579	2873	2882	1974	2856816	203384	1952	159404	31200	56490	2892392	207336	3531
rs11208552	1	64947147	G	T	B2_hospitalized	Disease severity	-0.0544664	0.00922844	3.59e-09	0.460086	-0.0595129	-0.0025276	-0.0207483	-0.0783708	-0.0803641	-0.0073609	0.0105807	0.0361196	0.0700695	0.0403399	0.0404515	0.0403623	1.86e-08	0.94421	0.767146	0.0520451	0.0469581	0.855292	0.670053	0.476047	0.572416	0.201587	0.230319	0.513363	31361	3077	15447	2589	2882	1974	1991988	66686	1952	123225	31200	56490	2023349	69763	17399
rs7515509	1	77483438	G	A	B2_hospitalized	Disease severity	0.0632406	0.00894597	1.56e-12	0.651733	0.0683186	0.0341652	0.05396	0.013202	0.0530259	0.100476	0.010066	0.0363361	0.0904005	0.0374913	0.0398426	0.0496962	1.14e-11	0.347087	0.550574	0.724736	0.183227	0.0431969	0.394587	0.362754	0.174573	0.23059	0.267468	0.257255	31176	3077	15447	2589	2882	1974	2059772	66686	1952	123225	31200	56490	2090948	69763	17399
rs12752585	1	155162930	G	A	C2_reported_infection	Not classified	-0.0250646	0.00362455	4.67e-12	4.38e-05	-0.0327726	0.0252681	-0.0530598	0.00052321	0.048348	0.0240599	0.00394718	0.0173559	0.0664981	0.015785	0.0385813	0.0164311	1.02e-16	0.145427	0.42492	0.973558	0.210153	0.143116	0.493032	0.577226	0.416281	0.649879	0.833063	0.508614	165758	22522	13486	11419	4459	9860	2614770	107107	3271	137472	36121	52486	2780528	129629	16757
rs35154152	1	155202934	T	C	B2_hospitalized	Disease severity	-0.13042	0.0135689	7.13e-22	0.281794	-0.142148	-0.111657	-0.175583	-0.0560301	-0.234502	-0.174095	0.0156251	0.0660905	0.125368	0.0350886	0.127291	0.0769286	9.25e-20	0.0911317	0.161352	0.110306	0.0654386	0.0236311	0.129691	0.158081	0.075792	0.256465	0.0493827	0.102707	32160	3077	15447	2589	2882	1974	2061934	66686	1952	123225	31200	56490	2094094	69763	17399
rs1662979	2	26616850	G	T	B2_hospitalized	Disease severity	0.0470541	0.00827737	1.31e-08	0.424975	0.0395863	0.0500587	0.0109631	0.102536	0.0712428	0.0747179	0.00950165	0.0291527	0.0680855	0.0305909	0.0468013	0.0407776	3.1e-05	0.0859573	0.872078	0.0008028	0.127949	0.0669026	0.554207	0.470322	0.500818	0.384985	0.172667	0.375895	29985	3952	15447	2873	2882	1974	2916970	203384	1952	159404	31200	56490	2946955	207336	17399
rs1123573	2	60480453	A	G	B2_hospitalized	Disease severity	-0.072042	0.0093434	1.25e-14	0.830011	-0.0688484	-0.0461622	-0.136116	-0.0829861	-0.135862	-0.100937	0.0104325	0.0436407	0.0703662	0.0321148	0.109631	0.0453168	4.13e-11	0.290157	0.053065	0.00976489	0.215246	0.0259234	0.38692	0.289075	0.356332	0.370395	0.059603	0.266659	26226	3077	15447	2589	2882	1974	2053124	66686	1952	123225	31200	56490	2079350	69763	17399
rs73062389	3	45793925	G	A	C2_reported_infection	Infection susceptibility	0.201874	0.00958891	2.15e-98	0.0442547	0.199612	0.17023	0.148285	0.405583	1.34808	0.14227	0.00996916	0.0439618	0.144124	0.0693395	0.829716	0.160437	3.48e-89	0.00010785	0.303542	4.94e-09	0.104217	0.375206	0.0825425	0.147031	0.0638754	0.037687	0.00710769	0.0203018	111557	8867	13486	8222	261	1150	2092822	65215	3271	126219	2762	12520	2204379	74082	16757
rs17713054	3	45818159	G	A	B2_hospitalized	Disease severity	0.490471	0.0156066	8.63e-217	0.468597	0.490992	0.509979	0.42757	0.241756	0.634113	0.515565	0.0175124	0.0685381	0.103144	0.133138	0.243243	0.0463851	5.78e-173	1e-13	3.39e-05	0.0693967	0.00913624	1.06e-28	0.110418	0.130184	0.119852	0.0354182	0.0666791	0.253633	31704	3077	15447	2149	1420	1974	2060952	66686	1952	121889	3835	56490	2092656	69763	17399
rs11924013	3	101647854	G	A	C2_reported_infection	Infection susceptibility	-0.0476578	0.00383521	1.88e-35	0.116737	-0.0485423	-0.0615173	0.139418	-0.0396007	-0.0250836	-0.0345667	0.00427236	0.0135453	0.0734514	0.0159601	0.0307246	0.0196868	6.47e-30	5.58e-06	0.0576824	0.0130931	0.414272	0.0791181	0.358602	0.281547	0.258288	0.411657	0.382061	0.25353	164929	22522	13486	11419	4459	9860	2614960	107107	3271	137472	36121	52486	2779889	129629	16757
rs2260685	3	195770872	T	C	C2_reported_infection	Infection susceptibility	0.026745	0.00430461	5.19e-10	0.0180087	0.0334078	-0.0095907	-0.0470808	0.015581	-0.0406412	0.00166163	0.00474967	0.0175191	0.0719865	0.0211974	0.0331693	0.0180942	2.01e-12	0.584074	0.513097	0.462314	0.220475	0.926831	0.475825	0.444058	0.302655	0.217779	0.690431	0.470277	114667	10377	13486	8374	4268	9072	2391953	74556	3271	127804	36008	48788	2506620	84933	16757
rs16877005	4	25312372	A	G	B2_hospitalized	Disease severity	0.0957979	0.0151231	2.38e-10	0.349125	0.099515	0.109603	0.307262	0.0847271	0.0912105	0.0206615	0.020579	0.0499317	0.110411	0.0463373	0.0363787	0.0571085	1.33e-06	0.0281596	0.00538782	0.0674764	0.0121674	0.717506	0.0677568	0.068249	0.090037	0.119042	0.328732	0.169194	35048	3952	15447	2433	2882	1974	2925780	203384	1952	158068	31200	56490	2960828	207336	17399
rs7671107	4	25447603	G	A	B2_hospitalized	Disease severity	-0.0715299	0.0102146	2.51e-12	0.193849	-0.0644241	-0.0355271	-0.0513897	-0.0852916	-0.155075	-0.0573824	0.0124503	0.0377797	0.0797305	0.033284	0.0346796	0.0429906	2.29e-07	0.347024	0.519224	0.0103909	7.76e-06	0.181953	0.744264	0.654505	0.673159	0.346359	0.472528	0.613372	24957	3077	1579	2589	2882	1974	1982898	66686	1952	123225	31200	56490	2007855	69763	3531
rs13107325	4	102267552	C	T	C2_reported_infection	Infection susceptibility	0.0508164	0.00862351	3.8e-09	0.665948	0.0492124	0.082674	0.192103	0.0396495	0.217208	-0.134363	0.008955	0.038468	0.136038	0.069652	0.67476	0.160092	3.9e-08	0.0316215	0.157914	0.569186	0.747525	0.401309	0.096922	0.135141	0.0438154	0.0398944	0.00464329	0.00329973	118602	10377	13486	8374	261	8657	2092123	74556	3271	127804	2762	44409	2210725	84933	16757
rs34712979	4	105897896	G	A	B2_hospitalized	Disease severity	-0.0611327	0.011072	3.36e-08	0.267189	-0.0643072	-0.0009177	-0.0403771	0.00881755	1.13	-0.118318	0.0114881	0.0663049	0.10798	0.0797276	0.57	0.0968671	2.17e-08	0.988957	0.708457	0.911937	0.0474282	0.221916	0.269482	0.193995	0.140805	0.0679794	0.124	0.205828	31234	2201	15447	2589	148	1551	2060672	61626	1952	123225	166	12723	2091906	63827	17399
rs10066378	5	132441275	T	C	B2_hospitalized	Disease severity	0.0665964	0.0104921	2.19e-10	0.954984	0.0668096	0.060496	0.0316261	0.0886942	0.0475107	0.0542699	0.0126877	0.0385494	0.0733742	0.0297431	0.0374479	0.0767406	1.4e-07	0.116576	0.66645	0.00286365	0.204543	0.47945	0.301654	0.523176	0.317774	0.452172	0.286884	0.107817	35048	3952	15447	2873	2882	1974	2925780	203384	1952	159404	31200	56490	2960828	207336	17399
rs2517723	6	29947491	C	T	B2_hospitalized	Disease severity	-0.0603369	0.00916851	4.68e-11	0.876209	-0.0607314	-0.0304762	-0.0875983	-0.0648199	-0.0189944	-0.0882693	0.0104558	0.0440846	0.0691206	0.0316266	0.0505856	0.0396971	6.31e-09	0.48937	0.205039	0.0404094	0.707295	0.0261774	0.600576	0.710618	0.641429	0.676238	0.803597	0.594411	27097	3077	1579	2589	2882	1974	2053124	66686	1952	123225	31200	56490	2080221	69763	3531
rs1128175	6	31182658	A	G	B2_hospitalized	Disease severity	-0.0674712	0.010252	4.66e-11	0.435225	-0.0772985	-0.0661808	0.035836	-0.0187175	-0.0138679	-0.0468857	0.011619	0.042793	0.0843329	0.0423532	0.0511507	0.0456063	2.88e-11	0.121976	0.670884	0.658534	0.7863	0.303926	0.733378	0.701644	0.807323	0.831658	0.823266	0.740321	31849	3077	15447	2589	2882	1974	2061632	66686	1952	123225	31200	56490	2093481	69763	17399
rs35122968	6	32714422	T	C	B2_hospitalized	Disease severity	-0.105774	0.0170706	5.78e-10	0.472985	-0.113792	0.102557	-0.114676	-0.0357728	-0.114527	0.028088	0.0183445	0.117048	0.22778	0.12173	0.0628274	0.145953	5.54e-10	0.380923	0.614647	0.768857	0.0683209	0.847393	0.11309	0.111791	0.0166785	0.0474509	0.122975	0.063707	32160	3077	15447	2589	2882	1563	2061934	66686	1952	123225	31200	56343	2094094	69763	17399
rs928976	6	33081434	C	T	C2_reported_infection	Not classified	0.0222948	0.00403677	3.33e-08	0.357917	0.0205029	0.0234867	0.123801	0.0106803	0.0352381	0.0490746	0.0045721	0.0140641	0.069817	0.0158498	0.0377253	0.0167015	7.31e-06	0.0949244	0.0761932	0.500411	0.350267	0.00329975	0.354942	0.513205	0.342887	0.632932	0.551475	0.385616	164682	22522	13486	11419	4459	9860	2562668	107107	3271	137472	36121	52486	2727350	129629	16757
rs12660421	6	41520640	G	A	B2_hospitalized	Disease severity	0.2425	0.0207346	1.35e-31	0.00201813	0.191169	0.161557	0.449482	0.189242	0.260909	0.458873	0.0387899	0.0542329	0.161677	0.0578803	0.0371506	0.0620073	8.29e-07	0.00289234	0.00543385	0.00107719	2.17e-12	1.36e-13	0.346923	0.259164	0.0493246	0.108012	0.306739	0.14784	27351	2201	15447	2285	2882	1974	2786298	61626	1952	120615	31200	56490	2813649	63827	17399
rs717624	7	22854868	T	C	B2_hospitalized	Disease severity	-0.0499155	0.00879317	1.37e-08	0.676696	-0.0474014	-0.0414662	-0.0154583	-0.109156	-0.0285263	-0.0744531	0.00978543	0.0388404	0.0704405	0.0391751	0.0440222	0.0467314	1.27e-06	0.2857	0.826298	0.00533025	0.516985	0.111113	0.585101	0.665978	0.577753	0.614693	0.788988	0.719885	30923	3077	15447	2873	2608	1974	2060370	66686	1952	159404	30848	56490	2091293	69763	17399
rs35866984	7	75622276	CA	C	C2_reported_infection	Not classified	0.0212357	0.00680854	0.00181481	0.501465	0.0163139	0.0560265	0.0769221	0.0006555	-0.0937012	0.0410738	0.00778483	0.0342297	0.0690148	0.0351078	0.139854	0.0178301	0.0361174	0.101677	0.265033	0.985103	0.502862	0.0212438	0.461982	0.371588	0.417098	0.51554	0.339633	0.377519	41027	3557	1483	2083	261	9860	1055881	16852	3271	26512	2762	52486	1096908	20409	4754
rs2897075	7	100032719	C	T	B2_hospitalized	Disease severity	0.0518391	0.00871492	2.71e-09	0.283682	0.0602694	-0.0114361	-0.0357059	0.0194857	0.0539658	0.0515891	0.00991619	0.0349978	0.0666711	0.0449071	0.034225	0.0406272	1.22e-09	0.743845	0.592268	0.664353	0.114842	0.204149	0.384023	0.426972	0.523991	0.158466	0.475628	0.394317	31794	3077	15447	2589	2882	1974	2060370	66686	1952	123225	31200	56490	2092164	69763	17399
rs2875968	8	60513412	G	A	B2_hospitalized	Disease severity	0.0547383	0.0083453	5.41e-11	0.25459	0.0524699	0.0474875	0.0728653	0.16456	0.0586361	0.0157071	0.00945307	0.0304871	0.0727677	0.0469579	0.0342723	0.040876	2.85e-08	0.119322	0.316662	0.00045762	0.0871016	0.700784	0.3164	0.252981	0.639887	0.67701	0.525436	0.59814	35861	3952	15447	2873	2882	1974	2924880	203384	1952	159404	31200	56490	2960741	207336	17399
rs79611697	9	15795835	G	T	B2_hospitalized	Disease severity	0.102459	0.0188292	5.28e-08	0.183606	0.10184	0.207061	-0.161684	-0.190123	0.398265	0.17283	0.0198766	0.107968	0.180292	0.165596	0.355116	0.0882182	3e-07	0.0551376	0.369832	0.250922	0.262072	0.0500995	0.108086	0.112596	0.0407773	0.0350711	0.00677097	0.101866	31704	3077	15447	2149	1080	1974	2060952	66686	1952	121889	19838	56490	2092656	69763	17399
rs28368148	9	21206606	C	G	B2_hospitalized	Disease severity	0.230974	0.0495979	3.21e-06	0.616618	0.224855	0.0854384	0.709351	0.0818149	-1.52	0.0136291	0.0506943	0.424516	0.331672	1.05743	1.57	0.829193	9.19e-06	0.840495	0.0324592	0.938328	0.332968	0.986886	0.0568943	0.422186	0.0142342	0.5	0.01165	0.00304363	18473	1195	1579	135	148	352	1619810	13680	1952	5688	166	8878	1638283	14875	3531
rs60840586	9	33425186	GTAAC	G	C2_reported_infection	Not classified	0.0268086	0.00612823	1.22e-05	0.925885	0.0284137	0.0256022	-0.0566926	0.0129438	0.0303638	0.0261612	0.00692971	0.0272643	0.081811	0.0262365	0.0397092	0.0212164	4.13e-05	0.347711	0.488328	0.621766	0.444478	0.217552	0.192995	0.199897	0.219493	0.139598	0.199854	0.233396	85247	6054	13486	7033	4008	9860	2068944	57952	3271	121867	32603	52486	2154191	64006	16757
rs505922	9	133273813	C	T	C2_reported_infection	Infection susceptibility	-0.0836348	0.00426878	1.8e-85	0.0233574	-0.0887073	-0.0887858	-0.107278	-0.0707175	-0.0894883	-0.0287421	0.00479818	0.0189626	0.0653467	0.0167565	0.0288727	0.0165173	2.59e-76	2.84e-06	0.100658	2.44e-05	0.0019391	0.0818379	0.66989	0.800518	0.640232	0.659478	0.532824	0.582689	166214	22522	13486	11419	4459	9860	2615752	107107	3271	137472	36121	52486	2781966	129629	16757
rs3934643	10	79977061	G	A	C2_reported_infection	Not classified	0.0356941	0.00573237	4.76e-10	0.305337	0.0364922	0.0413523	-0.0361614	0.0296515	0.0884188	0.00984186	0.0069139	0.0170759	0.101838	0.0241992	0.0292622	0.0179285	1.31e-07	0.015449	0.722523	0.22046	0.00251444	0.583039	0.192051	0.495984	0.125124	0.188106	0.42509	0.304172	165327	22522	13486	11419	4459	9860	2615042	107107	3271	137472	36121	52486	2780369	129629	16757
rs7897438	10	112972548	C	A	B2_hospitalized	Disease severity	-0.0533132	0.00988923	7.01e-08	0.947254	-0.0512246	-0.0617119	0.0112748	-0.0661653	-0.0701063	-0.046125	0.0118328	0.0388253	0.0767512	0.0318642	0.0378441	0.0420015	1.5e-05	0.111953	0.88321	0.0378499	0.0639538	0.272128	0.225996	0.316129	0.321894	0.634616	0.727497	0.364517	30909	3077	15447	2589	2882	1974	2059465	66686	1952	123225	31200	56490	2090374	69763	17399
rs35705950	11	1219991	G	T	B2_hospitalized	Disease severity	-0.104732	0.0146907	1.01e-12	0.0567304	-0.103485	-0.0195047	-0.28895	-0.143916	0.820469	-0.161289	0.0156148	0.0716424	0.109988	0.119634	0.382883	0.074954	3.42e-11	0.785429	0.00861114	0.228989	0.0321233	0.0314096	0.143847	0.148272	0.135041	0.0334555	0.00499176	0.115443	31326	3077	15447	2433	1215	1974	1716663	66686	1952	158068	9983	56490	1747989	69763	17399
rs7949972	11	34480495	C	T	B2_hospitalized	Disease severity	-0.0840901	0.00815129	5.96e-25	0.374678	-0.0873285	-0.0413246	-0.0585959	-0.0968573	-0.051601	-0.138437	0.00947733	0.029065	0.0680252	0.0310206	0.0343698	0.0397972	3.13e-20	0.155085	0.389026	0.00179411	0.133266	0.0005041	0.320386	0.370027	0.413265	0.341226	0.460288	0.49508	34534	3952	15447	2873	2882	1974	2923898	203384	1952	159404	31200	56490	2958432	207336	17399
rs10850094	12	112922758	T	C	B2_hospitalized	Disease severity	0.0743726	0.0091797	5.41e-16	0.89397	0.075297	0.0381078	0.0753343	0.0181626	0.0941694	0.0904588	0.0100607	0.045441	0.071498	0.0695956	0.0416656	0.0436479	7.19e-14	0.401681	0.29204	0.794113	0.0238135	0.0382219	0.758677	0.904659	0.585229	0.922241	0.746253	0.663956	35048	3952	15447	2873	2882	1974	2925780	203384	1952	159404	31200	56490	2960828	207336	17399
rs5023077	12	132565387	T	C	B2_hospitalized	Disease severity	-0.0685081	0.00857282	1.34e-15	0.986403	-0.0683062	-0.0603229	-0.0414285	-0.0754442	-0.0587097	-0.0923952	0.00964367	0.0394889	0.0698299	0.036521	0.0388876	0.0409381	1.41e-12	0.126614	0.552996	0.0388496	0.131113	0.0240111	0.491833	0.662268	0.567565	0.794839	0.712473	0.587225	32105	3077	15447	2873	2882	1974	2060672	66686	1952	159404	31200	56490	2092777	69763	17399
rs12585036	13	112881427	C	T	B2_hospitalized	Disease severity	0.0983363	0.0103348	1.82e-21	0.0856531	0.0967363	0.1187	0.10654	0.0281731	0.0387897	0.208565	0.0116378	0.0447512	0.0825078	0.0543853	0.0445646	0.0451198	9.39e-17	0.00799136	0.196611	0.604438	0.384074	3.79e-06	0.240762	0.230736	0.217288	0.106557	0.221586	0.264472	31808	3077	15447	2589	2608	1974	1865479	66686	1952	123225	30848	56490	1897287	69763	17399
rs184781326	14	28990028	A	G	C2_reported_infection	Infection susceptibility	-0.0725855	0.0113526	1.62e-10	0.949788	-0.0698878	-0.107134	-0.202424	-0.145532	-0.253192	-0.0753654	0.011806	0.056757	0.27348	0.109182	0.792659	0.0755495	3.23e-09	0.059082	0.459192	0.182556	0.749408	0.318491	0.0870293	0.115571	0.01549	0.0342816	0.00472351	0.0495138	113196	10377	13486	8317	261	9860	2015891	74556	3271	127005	2762	52486	2129087	84933	16757
rs117169628	16	89196249	G	A	B2_hospitalized	Disease severity	0.0999748	0.0128471	7.15e-15	0.951651	0.101143	0.1197	0.131994	0.0379532	0.164818	0.0531207	0.0136515	0.0595352	0.108811	0.0996513	0.221457	0.0697997	1.27e-13	0.0443698	0.22511	0.703307	0.456729	0.44663	0.171845	0.168609	0.100676	0.0481321	0.0158864	0.121869	31704	3077	15447	2149	2421	1974	2060952	66686	1952	121889	30007	56490	2092656	69763	17399
rs3744245	17	39990289	C	G	C2_reported_infection	Not classified	0.0220228	0.00376338	4.86e-09	0.68238	0.0204441	0.0165557	0.0521579	0.0451024	0.0503363	0.0356716	0.0042077	0.0116197	0.0664332	0.0222609	0.0310544	0.0170592	1.18e-06	0.154217	0.432385	0.0427568	0.105037	0.0365237	0.385263	0.423199	0.455892	0.129814	0.395678	0.462216	150864	22522	1483	10979	4185	9072	2225898	107107	3271	136136	35769	48788	2376762	129629	4754
rs241044	17	45635098	G	A	B2_hospitalized	Disease severity	-0.0871904	0.0102716	2.09e-17	0.57963	-0.0871661	-0.0671804	-0.03599	-0.174794	0.511459	-0.12195	0.0108929	0.0413399	0.0900394	0.0752746	0.46098	0.0788862	1.22e-15	0.104147	0.689367	0.0202281	0.267213	0.122129	0.202693	0.179279	0.168227	0.0677997	0.00251842	0.0983557	35048	3952	15447	2873	1080	1974	2925780	203384	1952	159404	19838	56490	2960828	207336	17399
rs3848456	17	49863260	C	A	B2_hospitalized	Disease severity	0.191585	0.0202573	3.15e-21	0.483347	0.218637	0.185179	0.209914	0.0787914	0.192948	0.194544	0.0288666	0.0496414	0.152119	0.059757	0.0527996	0.0819074	3.62e-14	0.00019122	0.167608	0.187326	0.00025783	0.0175409	0.0687123	0.192457	0.0392866	0.104703	0.120139	0.0991256	31515	3077	15447	2149	2882	1974	2035256	66686	1952	121889	31200	56490	2066771	69763	17399
rs12610495	19	4717660	A	G	B2_hospitalized	Disease severity	0.149112	0.00989904	2.82e-51	0.810144	0.148276	0.148886	0.14854	0.116869	0.157713	0.225659	0.0110432	0.0405706	0.0809873	0.042291	0.0498026	0.0594724	4.2e-41	0.00024274	0.0666365	0.00571948	0.00154149	0.00014803	0.319922	0.278107	0.190303	0.179583	0.156726	0.291377	26226	3077	15447	2589	2882	1551	2053124	66686	1952	123225	31200	12723	2079350	69763	17399
rs73005873	19	8896954	G	A	C2_reported_infection	Infection susceptibility	0.029107	0.00476623	1.02e-09	0.765212	0.0276236	0.0308827	-0.05251	0.0502883	0.0535624	0.0191879	0.00514195	0.0209183	0.0867327	0.0209295	0.0341992	0.0394704	7.78e-08	0.13985	0.544898	0.0162724	0.117304	0.626872	0.382539	0.35035	0.298871	0.217854	0.286624	0.387487	102906	8867	13486	10827	4319	1938	2356499	65215	3271	134551	33286	16218	2459405	74082	16757
rs34536443	19	10352442	G	C	B2_hospitalized	Disease severity	0.23418	0.0246499	2.09e-21	0.305719	0.234595	0.397092	-0.186795	-0.0315338	0.47	0.402506	0.0255199	0.141689	0.288609	0.190889	1.12	0.222307	3.83e-20	0.00506981	0.517487	0.868791	0.674746	0.0702057	0.0795851	0.122501	0.0205608	0.032441	0.02003	0.17604	24821	2035	1579	1845	148	1140	1937548	56940	1952	119279	166	12576	1962369	58975	3531
rs71175234	19	45869791	ATT	A	B2_hospitalized	Disease severity	0.0615593	0.0109034	1.64e-08	0.718368	0.0625514	0.0749258	0.0907984	0.0316054	0.140879	0.0234606	0.012579	0.0442427	0.0713246	0.0335459	0.0663761	0.0610202	6.6e-07	0.0903573	0.203007	0.346113	0.0338012	0.700628	0.300209	0.283242	0.373642	0.350513	0.230328	0.266187	20401	2712	1579	2454	1149	1186	1018356	49677	1952	117537	26338	52792	1038757	52389	3531
rs516316	19	48702888	G	C	C2_reported_infection	Infection susceptibility	-0.0359211	0.00422902	2e-17	0.083842	-0.0350245	-0.0410554	-0.211316	-0.020334	-0.236076	-0.0496884	0.00464693	0.0183183	0.0644294	0.0165198	0.226246	0.019245	4.8e-14	0.0250114	0.00103879	0.218367	0.296739	0.00982625	0.455907	0.3747	0.522843	0.496499	0.0194818	0.299443	119573	10377	1483	8814	1421	9625	2159539	74556	3271	129140	29504	48281	2279112	84933	4754
rs1405655	19	50379362	T	C	B2_hospitalized	Disease severity	0.0779282	0.00880731	8.9e-19	0.161366	0.0757413	0.139081	0.143115	0.0329317	0.136136	0.0522587	0.0101117	0.0348791	0.0654149	0.0304018	0.0532596	0.0401176	6.86e-14	6.68e-05	0.0286838	0.278713	0.0105855	0.192699	0.333258	0.431856	0.411524	0.496394	0.232542	0.388399	33031	3077	15447	2589	1950	1974	2061934	66686	1952	123225	11528	56490	2094965	69763	17399
rs9636867	21	33237639	A	G	B2_hospitalized	Disease severity	0.132442	0.00884345	1.05e-50	0.113197	0.128578	0.155757	0.155441	0.111584	0.0921301	0.23601	0.0102342	0.0348637	0.0703519	0.0359764	0.0346075	0.0405962	3.35e-36	7.91e-06	0.0271414	0.00192486	0.00776453	6.11e-09	0.348675	0.433633	0.39264	0.230041	0.551769	0.456648	32575	3077	15447	2589	2882	1974	2060952	66686	1952	123225	31200	56490	2093527	69763	17399
rs78143111	21	33934844	G	A	B2_hospitalized	Disease severity	0.13106	0.0140742	1.25e-20	0.383904	0.12079	0.214376	0.198991	0.0853945	0.1021	0.16232	0.0171977	0.0450611	0.110832	0.0908464	0.0405103	0.0524961	2.16e-12	1.96e-06	0.0725853	0.347224	0.0117243	0.00198782	0.117201	0.216798	0.101664	0.0470249	0.278056	0.194493	32160	3077	15447	2873	2882	1974	2061934	66686	1952	159404	31200	56490	2094094	69763	17399
rs9305744	21	41471061	G	A	B2_hospitalized	Disease severity	-0.0516446	0.00976238	1.22e-07	0.432632	-0.0609858	-0.0039796	-0.0215077	-0.0047227	-0.04959	-0.08046	0.01163	0.0394365	0.0940174	0.0313665	0.0347614	0.0447535	1.57e-07	0.91962	0.819053	0.88032	0.1537	0.0722009	0.491204	0.761345	0.167031	0.380044	0.381902	0.294517	35048	3952	15447	2589	2882	1974	2925780	203384	1952	123225	31200	56490	2960828	207336	17399
rs190509934	23	15602217	T	C	C2_reported_infection	Infection susceptibility	-0.351908	0.041096	1.1e-17	0.625212	-0.410803	-0.301133	-0.414509	-0.571061	NA	-0.300868	0.066379	0.29043	1.10346	0.228514	NA	0.0547728	6.06e-10	0.299804	0.707181	0.0124535	NA	3.95e-08	0.0478039	0.408456	0.00348655	0.194472	NA	0.0249472	59141	4110	147	2376	0	9072	1462797	15600	768	16824	0	48788	1521938	19710	915
[truncated: 9 more columns]

## Sheet: S7_heritability
Supplementary Table 7. SNP heritability estimated for three meta-analysis phenotypes. We used LD score regression (LDSC) to estimate SNP heritability from the European-only summary statistics for our three meta-analysis phenotypes. Heritability P-value was calculated from a two-sided z- distribution. All analyses were performed using European panel LD scores.
Analysis	N	EffN	Prevalance	Lambda GC	LDSC intercept (SE)	Ratio (SE)	Total Observed Scale h2 (SE)	h2 Z	Total Liability Scale h2 (SE)
Reported Infection vs population controls	2825170	570790	0.01	1.0787	1.0037 (0.0145)	0.0265 (0.1051)	0.012 (0.0028)	4.21	0.0066 (0.0016)
Reported Infection vs population controls	2825170	570790	0.025	1.0787	1.0037 (0.0145)	0.0265 (0.1051)	0.012 (0.0028)	4.21	0.0083 (0.002)
Reported Infection vs population controls	2825170	570790	0.05	1.0787	1.0037 (0.0145)	0.0265 (0.1051)	0.012 (0.0028)	4.21	0.0102 (0.0024)
Reported Infection vs population controls	2825170	570790	0.06084059	1.0787	1.0037 (0.0145)	0.0265 (0.1051)	0.012 (0.0028)	4.21	0.0108 (0.0026)
Reported Infection vs population controls	2825170	570790	0.075	1.0787	1.0037 (0.0145)	0.0265 (0.1051)	0.012 (0.0028)	4.21	0.0115 (0.0027)
Reported Infection vs population controls	2825170	570790	0.1	1.0787	1.0037 (0.0145)	0.0265 (0.1051)	0.012 (0.0028)	4.21	0.0126 (0.003)
Reported Infection vs population controls	2825170	570790	0.2	1.0787	1.0037 (0.0145)	0.0265 (0.1051)	0.012 (0.0028)	4.21	0.0156 (0.0037)
Reported Infection vs population controls	2825170	570790	0.3	1.0787	1.0037 (0.0145)	0.0265 (0.1051)	0.012 (0.0028)	4.21	0.0175 (0.0042)
Reported Infection vs population controls	2825170	570790	0.4	1.0787	1.0037 (0.0145)	0.0265 (0.1051)	0.012 (0.0028)	4.21	0.0185 (0.0044)
Reported Infection vs population controls	2825170	570790	0.5	1.0787	1.0037 (0.0145)	0.0265 (0.1051)	0.012 (0.0028)	4.21	0.0188 (0.0045)
Reported Infection vs population controls	2825170	570790	0.6	1.0787	1.0037 (0.0145)	0.0265 (0.1051)	0.012 (0.0028)	4.21	0.0185 (0.0044)
Reported Infection vs population controls	2825170	570790	0.7	1.0787	1.0037 (0.0145)	0.0265 (0.1051)	0.012 (0.0028)	4.21	0.0175 (0.0042)
Reported Infection vs population controls	2825170	570790	0.8	1.0787	1.0037 (0.0145)	0.0265 (0.1051)	0.012 (0.0028)	4.21	0.0156 (0.0037)
Reported Infection vs population controls	2825170	570790	0.9	1.0787	1.0037 (0.0145)	0.0265 (0.1051)	0.012 (0.0028)	4.21	0.0126 (0.003)
Reported Infection vs population controls	2825170	570790	1	1.0787	1.0037 (0.0145)	0.0265 (0.1051)	0.012 (0.0028)	4.21	NA
Hospitalization vs population controls	2962058	117201	0.01	1.099	1.0155 (0.0101)	0.1043 (0.0676)	0.0578 (0.0071)	8.17	0.0319 (0.0039)
Hospitalization vs population controls	2962058	117201	0.01195351	1.099	1.0155 (0.0101)	0.1043 (0.0676)	0.0578 (0.0071)	8.17	0.0333 (0.0041)
Hospitalization vs population controls	2962058	117201	0.025	1.099	1.0155 (0.0101)	0.1043 (0.0676)	0.0578 (0.0071)	8.17	0.0402 (0.0049)
Hospitalization vs population controls	2962058	117201	0.05	1.099	1.0155 (0.0101)	0.1043 (0.0676)	0.0578 (0.0071)	8.17	0.049 (0.006)
Hospitalization vs population controls	2962058	117201	0.075	1.099	1.0155 (0.0101)	0.1043 (0.0676)	0.0578 (0.0071)	8.17	0.0555 (0.0068)
Hospitalization vs population controls	2962058	117201	0.1	1.099	1.0155 (0.0101)	0.1043 (0.0676)	0.0578 (0.0071)	8.17	0.0608 (0.0074)
Hospitalization vs population controls	2962058	117201	0.2	1.099	1.0155 (0.0101)	0.1043 (0.0676)	0.0578 (0.0071)	8.17	0.0755 (0.0092)
Hospitalization vs population controls	2962058	117201	0.3	1.099	1.0155 (0.0101)	0.1043 (0.0676)	0.0578 (0.0071)	8.17	0.0843 (0.0103)
Hospitalization vs population controls	2962058	117201	0.4	1.099	1.0155 (0.0101)	0.1043 (0.0676)	0.0578 (0.0071)	8.17	0.0892 (0.0109)
Hospitalization vs population controls	2962058	117201	0.5	1.099	1.0155 (0.0101)	0.1043 (0.0676)	0.0578 (0.0071)	8.17	0.0908 (0.0111)
Hospitalization vs population controls	2962058	117201	0.6	1.099	1.0155 (0.0101)	0.1043 (0.0676)	0.0578 (0.0071)	8.17	0.0892 (0.0109)
Hospitalization vs population controls	2962058	117201	0.7	1.099	1.0155 (0.0101)	0.1043 (0.0676)	0.0578 (0.0071)	8.17	0.0843 (0.0103)
Hospitalization vs population controls	2962058	117201	0.8	1.099	1.0155 (0.0101)	0.1043 (0.0676)	0.0578 (0.0071)	8.17	0.0755 (0.0092)
Hospitalization vs population controls	2962058	117201	0.9	1.099	1.0155 (0.0101)	0.1043 (0.0676)	0.0578 (0.0071)	8.17	0.0608 (0.0074)
Hospitalization vs population controls	2962058	117201	1	1.099	1.0155 (0.0101)	0.1043 (0.0676)	0.0578 (0.0071)	8.17	NA
Critical Illness vs population controls	1952417	57186.8	0.00818217	1.1174	1.0419 (0.0078)	0.3133 (0.0584)	0.0822 (0.0114)	7.22	0.0433 (0.006)
Critical Illness vs population controls	1952417	57186.8	0.01	1.1174	1.0419 (0.0078)	0.3133 (0.0584)	0.0822 (0.0114)	7.22	0.0454 (0.0063)
Critical Illness vs population controls	1952417	57186.8	0.025	1.1174	1.0419 (0.0078)	0.3133 (0.0584)	0.0822 (0.0114)	7.22	0.0572 (0.0079)
Critical Illness vs population controls	1952417	57186.8	0.05	1.1174	1.0419 (0.0078)	0.3133 (0.0584)	0.0822 (0.0114)	7.22	0.0697 (0.0097)
Critical Illness vs population controls	1952417	57186.8	0.075	1.1174	1.0419 (0.0078)	0.3133 (0.0584)	0.0822 (0.0114)	7.22	0.079 (0.0109)
Critical Illness vs population controls	1952417	57186.8	0.1	1.1174	1.0419 (0.0078)	0.3133 (0.0584)	0.0822 (0.0114)	7.22	0.0865 (0.012)
Critical Illness vs population controls	1952417	57186.8	0.2	1.1174	1.0419 (0.0078)	0.3133 (0.0584)	0.0822 (0.0114)	7.22	0.1074 (0.0149)
Critical Illness vs population controls	1952417	57186.8	0.3	1.1174	1.0419 (0.0078)	0.3133 (0.0584)	0.0822 (0.0114)	7.22	0.1199 (0.0166)
Critical Illness vs population controls	1952417	57186.8	0.4	1.1174	1.0419 (0.0078)	0.3133 (0.0584)	0.0822 (0.0114)	7.22	0.1269 (0.0176)
Critical Illness vs population controls	1952417	57186.8	0.5	1.1174	1.0419 (0.0078)	0.3133 (0.0584)	0.0822 (0.0114)	7.22	0.1291 (0.0179)
Critical Illness vs population controls	1952417	57186.8	0.6	1.1174	1.0419 (0.0078)	0.3133 (0.0584)	0.0822 (0.0114)	7.22	0.1269 (0.0176)
Critical Illness vs population controls	1952417	57186.8	0.7	1.1174	1.0419 (0.0078)	0.3133 (0.0584)	0.0822 (0.0114)	7.22	0.1199 (0.0166)
Critical Illness vs population controls	1952417	57186.8	0.8	1.1174	1.0419 (0.0078)	0.3133 (0.0584)	0.0822 (0.0114)	7.22	0.1074 (0.0149)
Critical Illness vs population controls	1952417	57186.8	0.9	1.1174	1.0419 (0.0078)	0.3133 (0.0584)	0.0822 (0.0114)	7.22	0.0865 (0.012)
Critical Illness vs population controls	1952417	57186.8	1	1.1174	1.0419 (0.0078)	0.3133 (0.0584)	0.0822 (0.0114)	7.22	NA

## Sheet: S8_egenes
Supplementary Table 8. eGenes in GTEx v8 or eQTL catalogue. Genes with at least one fine-mapped cis-eQTL variant (PIP > 0.1) that is in LD with a lead variant (r2 > 0.6) in any tissue of GTEx v8 or eQTL catalogue. The r2 column represents the r2 value between the COVID-19 lead variant and eQTL variant.
COVID-19 Lead Variant	Rsid	eGene	eQTL_study	Tissue	eQTL variant	PIP	r2
chr1:46810098:T:C	rs10890422	AL450996.1	GTEx_v8	Breast_Mammary_Tissue	chr1:46840475:T:G	0.13729	0.966262
chr1:46810098:T:C	rs10890422	CYP4B1	TwinsUK	fat	chr1:46800104:A:G	0.3148	0.876335
chr1:46810098:T:C	rs10890422	CYP4B1	TwinsUK	skin	chr1:46863718:G:C	0.15985	0.757144
chr1:64947147:G:T	rs11208552	JAK1	GTEx_v8	Brain_Cerebellar_Hemisphere	chr1:64937461:A:G	0.23792	0.961043
chr1:64947147:G:T	rs11208552	JAK1	GTEx_v8	Brain_Cerebellum	chr1:64937461:A:G	0.1346	0.961043
chr1:64947147:G:T	rs11208552	JAK1	GTEx_v8	Muscle_Skeletal	chr1:64948783:C:G	0.20105	0.994415
chr1:64947147:G:T	rs11208552	JAK1	GTEx_v8	Thyroid	chr1:64937461:A:G	0.45479	0.968812
chr1:155162930:G:A	rs12752585	AC234582.1	GTEx_v8	Lung	chr1:155134221:G:A	0.17489	0.680296
chr1:155162930:G:A	rs12752585	AC234582.1	GTEx_v8	Muscle_Skeletal	chr1:155151361:G:C	0.41939	0.604943
chr1:155162930:G:A	rs12752585	AC234582.1	GTEx_v8	Skin_Not_Sun_Exposed_Suprapubic	chr1:155151361:G:C	0.12271	0.604943
chr1:155162930:G:A	rs12752585	EFNA1	FUSION	adipose_naive	chr1:155133578:A:G	0.12308	0.867598
chr1:155162930:G:A	rs12752585	EFNA1	GTEx_v8	Brain_Cerebellar_Hemisphere	chr1:155133578:A:G	0.4901	0.867598
chr1:155162930:G:A	rs12752585	EFNA1	GTEx_v8	Brain_Cerebellum	chr1:155133578:A:G	0.46101	0.867598
chr1:155162930:G:A	rs12752585	EFNA1	GTEx_v8	Esophagus_Mucosa	chr1:155133578:A:G	0.25941	0.867598
chr1:155162930:G:A	rs12752585	EFNA1	GTEx_v8	Esophagus_Muscularis	chr1:155133751:A:T	0.67472	0.867598
chr1:155162930:G:A	rs12752585	EFNA1	ROSMAP	brain_naive	chr1:155157915:G:A	0.11385	0.922512
chr1:155162930:G:A	rs12752585	EFNA1	TwinsUK	fat	chr1:155133578:A:G	0.23127	0.867598
chr1:155162930:G:A	rs12752585	EFNA1	TwinsUK	skin	chr1:155156241:T:C	0.30722	0.867598
chr1:155162930:G:A	rs12752585	GBA	BLUEPRINT_SE	monocyte	chr1:155151361:G:C	0.38742	0.604943
chr1:155162930:G:A	rs12752585	GBAP1	GTEx_v8	Artery_Coronary	chr1:155202588:A:G	0.20808	0.668476
chr1:155162930:G:A	rs12752585	GBAP1	GTEx_v8	Breast_Mammary_Tissue	chr1:155205599:G:A	0.39645	0.635873
chr1:155162930:G:A	rs12752585	GBAP1	GTEx_v8	Cells_Cultured_fibroblasts	chr1:155202588:A:G	0.30064	0.635873
chr1:155162930:G:A	rs12752585	GBAP1	GTEx_v8	Colon_Transverse	chr1:155205599:G:A	0.39596	0.636534
chr1:155162930:G:A	rs12752585	GBAP1	GTEx_v8	Heart_Atrial_Appendage	chr1:155205599:G:A	0.23511	0.635873
chr1:155162930:G:A	rs12752585	GBAP1	GTEx_v8	Minor_Salivary_Gland	chr1:155133578:A:G	0.15371	0.867598
chr1:155162930:G:A	rs12752585	GBAP1	GTEx_v8	Nerve_Tibial	chr1:155205599:G:A	0.20444	0.636534
chr1:155162930:G:A	rs12752585	GBAP1	GTEx_v8	Stomach	chr1:155202588:A:G	0.10764	0.635873
chr1:155162930:G:A	rs12752585	MTX1	Lepik_2017	blood	chr1:155199058:C:T	0.25117	0.668476
chr1:155162930:G:A	rs12752585	MUC1	GTEx_v8	Testis	chr1:155192276:C:T	0.12874	0.668476
chr1:155162930:G:A	rs12752585	MUC1	GTEx_v8	Whole_Blood	chr1:155176305:G:A	0.3519	0.661373
chr1:155162930:G:A	rs12752585	MUC1	TwinsUK	LCL	chr1:155151361:G:C	0.20765	0.604943
chr1:155162930:G:A	rs12752585	SLC50A1	GTEx_v8	Cells_Cultured_fibroblasts	chr1:155135811:G:A	0.46007	0.679448
chr1:155162930:G:A	rs12752585	SLC50A1	GTEx_v8	Esophagus_Mucosa	chr1:155142417:A:AC	0.20999	0.680296
chr1:155162930:G:A	rs12752585	THBS3	BLUEPRINT_PE	T-cell	chr1:155151361:G:C	0.9732	0.604943
chr1:155162930:G:A	rs12752585	THBS3	BLUEPRINT_SE	monocyte	chr1:155151361:G:C	0.99998	0.604943
chr1:155162930:G:A	rs12752585	THBS3	BrainSeq	brain	chr1:155192276:C:T	0.12259	0.668476
chr1:155162930:G:A	rs12752585	THBS3	CEDAR	neutrophil_CD15	chr1:155151361:G:C	0.64796	0.604943
chr1:155162930:G:A	rs12752585	THBS3	Fairfax_2012	B-cell_CD19	chr1:155151361:G:C	0.13474	0.604943
chr1:155162930:G:A	rs12752585	THBS3	Fairfax_2014	monocyte_IFN24	chr1:155151361:G:C	0.98802	0.604943
chr1:155162930:G:A	rs12752585	THBS3	Fairfax_2014	monocyte_naive	chr1:155151361:G:C	0.81026	0.604943
chr1:155162930:G:A	rs12752585	THBS3	FUSION	adipose_naive	chr1:155156241:T:C	0.13494	0.922197
chr1:155162930:G:A	rs12752585	THBS3	FUSION	muscle_naive	chr1:155151361:G:C	0.62891	0.604943
chr1:155162930:G:A	rs12752585	THBS3	GENCORD	T-cell	chr1:155151361:G:C	0.92957	0.604943
chr1:155162930:G:A	rs12752585	THBS3	GTEx_v8	Adipose_Subcutaneous	chr1:155151361:G:C	0.31166	0.604943
chr1:155162930:G:A	rs12752585	THBS3	GTEx_v8	Brain_Cortex	chr1:155151361:G:C	0.67997	0.604943
chr1:155162930:G:A	rs12752585	THBS3	GTEx_v8	Small_Intestine_Terminal_Ileum	chr1:155151361:G:C	0.18974	0.604943
chr1:155162930:G:A	rs12752585	THBS3	Kasela_2017	T-cell_CD4	chr1:155151361:G:C	0.52722	0.604943
chr1:155162930:G:A	rs12752585	THBS3	Kasela_2017	T-cell_CD8	chr1:155151361:G:C	0.33292	0.604943
chr1:155162930:G:A	rs12752585	THBS3	Lepik_2017	blood	chr1:155151361:G:C	1	0.604943
chr1:155162930:G:A	rs12752585	THBS3	Nedelec_2016	macrophage_Listeria	chr1:155151361:G:C	0.51498	0.604943
chr1:155162930:G:A	rs12752585	THBS3	Nedelec_2016	macrophage_naive	chr1:155151361:G:C	0.13906	0.604943
chr1:155162930:G:A	rs12752585	THBS3	Nedelec_2016	macrophage_Salmonella	chr1:155199058:C:T	0.25342	0.668476
chr1:155162930:G:A	rs12752585	THBS3	Quach_2016	monocyte_IAV	chr1:155151361:G:C	0.241	0.604943
chr1:155162930:G:A	rs12752585	THBS3	Quach_2016	monocyte_LPS	chr1:155151361:G:C	0.96087	0.604943
chr1:155162930:G:A	rs12752585	THBS3	Quach_2016	monocyte_naive	chr1:155199058:C:T	0.13318	0.668476
chr1:155162930:G:A	rs12752585	THBS3	Quach_2016	monocyte_Pam3CSK4	chr1:155151361:G:C	0.85818	0.604943
chr1:155162930:G:A	rs12752585	THBS3	Quach_2016	monocyte_R848	chr1:155151361:G:C	0.99471	0.604943
chr1:155162930:G:A	rs12752585	THBS3	Schmiedel_2018	CD8_T-cell_naive	chr1:155151361:G:C	0.19297	0.604943
chr1:155162930:G:A	rs12752585	THBS3	Schmiedel_2018	monocyte_naive	chr1:155151361:G:C	0.61195	0.604943
chr1:155162930:G:A	rs12752585	THBS3	Schmiedel_2018	Th1-17_memory	chr1:155151361:G:C	0.93752	0.604943
chr1:155162930:G:A	rs12752585	THBS3	Schmiedel_2018	Th17_memory	chr1:155151361:G:C	0.66979	0.604943
chr1:155162930:G:A	rs12752585	THBS3	TwinsUK	fat	chr1:155151361:G:C	0.23344	0.604943
chr1:155162930:G:A	rs12752585	THBS3	TwinsUK	skin	chr1:155192276:C:T	0.16943	0.668476
chr1:155202934:T:C	rs35154152	MUC1	GTEx_v8	Nerve_Tibial	chr1:155197995:A:G	0.63585	0.930861
chr2:26616850:G:T	rs1662979	C2orf70	GTEx_v8	Nerve_Tibial	chr2:26620815:C:T	0.13527	0.917588
chr3:101647854:G:A	rs11924013	PDCL3P4	GTEx_v8	Brain_Cerebellum	chr3:101654461:C:T	0.10356	0.995088
chr3:101647854:G:A	rs11924013	PDCL3P4	GTEx_v8	Brain_Putamen_basal_ganglia	chr3:101656914:A:T	0.14489	0.98593
chr3:101647854:G:A	rs11924013	PDCL3P4	GTEx_v8	Brain_Spinal_cord_cervical_c-1	chr3:101632628:G:A	0.37471	0.989898
chr3:101647854:G:A	rs11924013	PDCL3P4	GTEx_v8	Heart_Left_Ventricle	chr3:101785973:C:T	0.92747	0.919591
chr3:101647854:G:A	rs11924013	PDCL3P4	GTEx_v8	Muscle_Skeletal	chr3:101695258:T:C	0.18492	0.959266
chr3:101647854:G:A	rs11924013	SENP7	GTEx_v8	Skin_Not_Sun_Exposed_Suprapubic	chr3:101619019:T:C	0.10265	0.832286
chr3:101647854:G:A	rs11924013	ZBTB11-AS1	GTEx_v8	Muscle_Skeletal	chr3:101675373:C:T	0.16774	0.997111
chr3:195770872:T:C	rs2260685	MUC20-OT1	CEDAR	T-cell_CD4	chr3:195794660:C:T	0.23412	0.728368
chr3:195770872:T:C	rs2260685	MUC4	GTEx_v8	Esophagus_Mucosa	chr3:195798429:C:A	0.17161	0.762042
chr4:25447603:G:A	rs7671107	ANAPC4	GTEx_v8	Testis	chr4:25387266:C:T	0.23452	0.759545
chr4:25447603:G:A	rs7671107	SEPSECS-AS1	Nedelec_2016	macrophage_naive	chr4:25387266:C:T	0.17908	0.759545
chr4:25447603:G:A	rs7671107	SLC34A2	GTEx_v8	Thyroid	chr4:25446871:A:G	0.99992	0.77015
chr4:105897896:G:A	rs34712979	AC109361.2	GTEx_v8	Artery_Aorta	chr4:105897896:G:A	0.91179	1
chr4:105897896:G:A	rs34712979	AC109361.2	GTEx_v8	Artery_Tibial	chr4:105897896:G:A	0.99721	1
chr4:105897896:G:A	rs34712979	AC109361.2	GTEx_v8	Lung	chr4:105897896:G:A	0.9995	1
chr4:105897896:G:A	rs34712979	AC109361.2	GTEx_v8	Pituitary	chr4:105897896:G:A	0.98854	1
chr4:105897896:G:A	rs34712979	AC109361.2	GTEx_v8	Thyroid	chr4:105897896:G:A	1	1
chr4:105897896:G:A	rs34712979	NPNT	GTEx_v8	Artery_Aorta	chr4:105897896:G:A	0.99424	1
chr4:105897896:G:A	rs34712979	NPNT	GTEx_v8	Artery_Tibial	chr4:105897896:G:A	0.79108	1
chr4:105897896:G:A	rs34712979	NPNT	GTEx_v8	Lung	chr4:105907638:T:C	0.88989	0.841649
chr4:105897896:G:A	rs34712979	NPNT	GTEx_v8	Nerve_Tibial	chr4:105897896:G:A	0.94116	1
chr4:105897896:G:A	rs34712979	NPNT	GTEx_v8	Skin_Sun_Exposed_Lower_leg	chr4:105907638:T:C	0.91224	0.841649
chr4:105897896:G:A	rs34712979	NPNT	TwinsUK	LCL	chr4:105897896:G:A	0.19038	1
chr4:105897896:G:A	rs34712979	NPNT	TwinsUK	skin	chr4:105907638:T:C	0.88445	1
chr6:29947491:C:T	rs2517723	HLA-A	Schmiedel_2018	monocyte_CD16_naive	chr6:29942063:G:A	0.1212	0.650107
chr6:29947491:C:T	rs2517723	HLA-G	Fairfax_2014	monocyte_naive	chr6:29952349:C:T	0.90237	0.751005
chr6:29947553:T:C	rs2517722	HLA-G	Fairfax_2014	monocyte_naive	chr6:29952349:C:T	0.90237	0.751005
chr6:29947491:C:T	rs2517723	HLA-G	Lepik_2017	blood	chr6:29951997:A:G	0.19082	0.993469
chr6:29947553:T:C	rs2517722	HLA-G	Lepik_2017	blood	chr6:29951997:A:G	0.19082	0.993469
chr6:29947491:C:T	rs2517723	HLA-G	Quach_2016	monocyte_Pam3CSK4	chr6:29942211:C:T	0.19309	0.917348
chr6:29947553:T:C	rs2517722	HLA-G	Quach_2016	monocyte_Pam3CSK4	chr6:29942211:C:T	0.19309	0.917348
chr6:29947491:C:T	rs2517723	HLA-G	Schmiedel_2018	CD4_T-cell_anti-CD3-CD28	chr6:29949251:G:C	0.14032	0.978426
chr6:29947553:T:C	rs2517722	HLA-G	Schmiedel_2018	CD4_T-cell_anti-CD3-CD28	chr6:29949251:G:C	0.14032	0.984234
chr6:29947491:C:T	rs2517723	HLA-G	TwinsUK	fat	chr6:29955803:G:C	0.32712	0.953219
chr6:29947553:T:C	rs2517722	HLA-G	TwinsUK	fat	chr6:29955803:G:C	0.32712	0.953219
chr6:29947491:C:T	rs2517723	HLA-G	TwinsUK	skin	chr6:29952539:C:T	0.131	0.758374
chr6:29947553:T:C	rs2517722	HLA-G	TwinsUK	skin	chr6:29952645:T:C	0.13025	0.765833
chr6:31182658:A:G	rs1128175	AL662844.4	FUSION	adipose_naive	chr6:31182658:A:G	0.84723	1
chr6:31461190:G:A	rs2596472	AL662844.4	FUSION	adipose_naive	chr6:31182658:A:G	0.84723	1
chr6:31182658:A:G	rs1128175	AL662844.4	ROSMAP	brain_naive	chr6:31182658:A:G	0.94462	1
chr6:31461190:G:A	rs2596472	AL662844.4	ROSMAP	brain_naive	chr6:31182658:A:G	0.94462	1
chr6:31182658:A:G	rs1128175	AL662844.4	TwinsUK	blood	chr6:31182658:A:G	0.13327	1
chr6:31461190:G:A	rs2596472	AL662844.4	TwinsUK	blood	chr6:31182658:A:G	0.13327	1
chr6:31182658:A:G	rs1128175	CDSN	BrainSeq	brain	chr6:31116036:T:C	0.19007	0.724419
chr6:31461190:G:A	rs2596472	CDSN	BrainSeq	brain	chr6:31116036:T:C	0.19007	0.724419
chr6:31182658:A:G	rs1128175	HCP5	TwinsUK	LCL	chr6:31276437:C:G	0.2194	0.840101
chr6:31461190:G:A	rs2596472	HCP5	TwinsUK	LCL	chr6:31276437:C:G	0.2194	0.840101
chr6:31182658:A:G	rs1128175	PSORS1C1	BrainSeq	brain	chr6:31116036:T:C	0.11034	0.724419
chr6:31461190:G:A	rs2596472	PSORS1C1	BrainSeq	brain	chr6:31116036:T:C	0.11034	0.724419
chr6:32713151:T:G	rs7765379	HLA-DQA1	TwinsUK	LCL	chr6:32713151:T:G	0.34701	0.641405
chr6:32714422:T:C	rs35122968	HLA-DQA1	TwinsUK	LCL	chr6:32713151:T:G	0.34701	0.641405
chr6:32713151:T:G	rs7765379	HLA-DQB2	Lepik_2017	blood	chr6:32707868:G:A	0.64033	0.966539
chr6:32714422:T:C	rs35122968	HLA-DQB2	Lepik_2017	blood	chr6:32707868:G:A	0.64033	0.966539
chr6:32713151:T:G	rs7765379	HLA-DQB2	Schmiedel_2018	monocyte_naive	chr6:32707868:G:A	0.99987	0.966539
chr6:32714422:T:C	rs35122968	HLA-DQB2	Schmiedel_2018	monocyte_naive	chr6:32707868:G:A	0.99987	0.966539
chr6:33081434:C:T	rs928976	HLA-DPA1	HipSci	iPSC	chr6:33081434:C:T	0.91359	1
chr6:33081434:C:T	rs928976	HLA-DPA1	PhLiPS	iPSC	chr6:33081434:C:T	0.36291	0.870344
chr6:33081434:C:T	rs928976	HLA-DPA1	Steinberg_2020	low_grade_cartilage_naive	chr6:33081434:C:T	0.37904	1
chr6:33081434:C:T	rs928976	HLA-DPB1	BLUEPRINT_SE	monocyte	chr6:33088380:AAC:A	0.33883	0.658852
chr6:33081434:C:T	rs928976	HLA-DPB1	BrainSeq	brain	chr6:33089278:T:C	0.16867	0.66169
chr6:33081434:C:T	rs928976	HLA-DPB1	CAP	LCL_naive	chr6:33080909:G:A	0.23196	0.926522
chr6:33081434:C:T	rs928976	HLA-DPB1	HipSci	iPSC	chr6:33105545:A:G	0.32566	0.903113
chr6:33081434:C:T	rs928976	HLA-DPB1	iPSCORE	iPSC	chr6:33106511:C:T	0.2922	0.870344
chr6:33081434:C:T	rs928976	HLA-DPB1	Lepik_2017	blood	chr6:33087470:T:C	0.33057	0.900846
chr6:33081434:C:T	rs928976	HLA-DPB1	TwinsUK	fat	chr6:33093115:C:T	0.18314	0.902867
chr6:33081434:C:T	rs928976	HLA-DPB1	TwinsUK	LCL	chr6:33087761:C:T	0.20254	0.90614
chr6:33081434:C:T	rs928976	HLA-DPB1	TwinsUK	skin	chr6:33087761:C:T	0.15144	0.90614
chr6:41515007:A:C	rs2496644	FOXP4	GTEx_v8	Lung	chr6:41520640:G:A	0.32378	0.886865
chr6:41520640:G:A	rs12660421	FOXP4	GTEx_v8	Lung	chr6:41520640:G:A	0.32378	0.886865
chr6:41522644:G:C	rs41435745	FOXP4	GTEx_v8	Lung	chr6:41520640:G:A	0.32378	0.886865
chr7:22854868:T:C	rs717624	AC005682.1	GTEx_v8	Adipose_Subcutaneous	chr7:22854176:C:G	1	0.686065
chr7:22854868:T:C	rs717624	AC005682.1	GTEx_v8	Adipose_Visceral_Omentum	chr7:22854176:C:G	1	0.686065
chr7:22854868:T:C	rs717624	AC005682.1	GTEx_v8	Adrenal_Gland	chr7:22854176:C:G	0.96608	0.686065
chr7:22854868:T:C	rs717624	AC005682.1	GTEx_v8	Artery_Aorta	chr7:22854176:C:G	1	0.686065
chr7:22854868:T:C	rs717624	AC005682.1	GTEx_v8	Artery_Tibial	chr7:22854176:C:G	1	0.686065
chr7:22854868:T:C	rs717624	AC005682.1	GTEx_v8	Breast_Mammary_Tissue	chr7:22854176:C:G	1	0.686065
chr7:22854868:T:C	rs717624	AC005682.1	GTEx_v8	Esophagus_Gastroesophageal_Junction	chr7:22854176:C:G	1	0.686065
chr7:22854868:T:C	rs717624	AC005682.1	GTEx_v8	Esophagus_Mucosa	chr7:22854176:C:G	0.99998	0.686065
chr7:22854868:T:C	rs717624	AC005682.1	GTEx_v8	Esophagus_Muscularis	chr7:22854176:C:G	1	0.686065
chr7:22854868:T:C	rs717624	AC005682.1	GTEx_v8	Heart_Left_Ventricle	chr7:22854176:C:G	0.99853	0.686065
chr7:22854868:T:C	rs717624	AC005682.1	GTEx_v8	Lung	chr7:22854176:C:G	1	0.686065
chr7:22854868:T:C	rs717624	AC005682.1	GTEx_v8	Nerve_Tibial	chr7:22854176:C:G	0.99969	0.686065
chr7:22854868:T:C	rs717624	AC005682.1	GTEx_v8	Pancreas	chr7:22854176:C:G	0.99998	0.686065
chr7:22854868:T:C	rs717624	AC005682.1	GTEx_v8	Skin_Not_Sun_Exposed_Suprapubic	chr7:22854176:C:G	1	0.686065
chr7:22854868:T:C	rs717624	AC005682.1	GTEx_v8	Skin_Sun_Exposed_Lower_leg	chr7:22854176:C:G	1	0.686065
chr7:22854868:T:C	rs717624	AC005682.1	GTEx_v8	Thyroid	chr7:22854176:C:G	0.9998	0.686065
chr7:22854868:T:C	rs717624	AC005682.1	GTEx_v8	Whole_Blood	chr7:22854176:C:G	1	0.686065
chr7:22854868:T:C	rs717624	SNHG26	BLUEPRINT_SE	monocyte	chr7:22854176:C:G	1	0.686065
chr7:22854868:T:C	rs717624	SNHG26	CAP	LCL_naive	chr7:22854176:C:G	0.24981	0.686065
chr7:22854868:T:C	rs717624	SNHG26	FUSION	adipose_naive	chr7:22854176:C:G	1	0.686065
chr7:22854868:T:C	rs717624	SNHG26	FUSION	muscle_naive	chr7:22854176:C:G	0.12129	0.686065
chr7:22854868:T:C	rs717624	SNHG26	GENCORD	fibroblast	chr7:22854176:C:G	1	0.686065
chr7:22854868:T:C	rs717624	SNHG26	GEUVADIS	LCL	chr7:22854176:C:G	0.9988	0.686065
chr7:22854868:T:C	rs717624	SNHG26	GTEx_v8	Adipose_Subcutaneous	chr7:22854176:C:G	1	0.686065
chr7:22854868:T:C	rs717624	SNHG26	GTEx_v8	Adipose_Visceral_Omentum	chr7:22854176:C:G	1	0.686065
chr7:22854868:T:C	rs717624	SNHG26	GTEx_v8	Adrenal_Gland	chr7:22854176:C:G	0.99031	0.686065
chr7:22854868:T:C	rs717624	SNHG26	GTEx_v8	Artery_Aorta	chr7:22854176:C:G	1	0.686065
chr7:22854868:T:C	rs717624	SNHG26	GTEx_v8	Artery_Coronary	chr7:22854176:C:G	0.97637	0.686065
chr7:22854868:T:C	rs717624	SNHG26	GTEx_v8	Artery_Tibial	chr7:22854176:C:G	1	0.686065
chr7:22854868:T:C	rs717624	SNHG26	GTEx_v8	Breast_Mammary_Tissue	chr7:22854176:C:G	1	0.686065
chr7:22854868:T:C	rs717624	SNHG26	GTEx_v8	Cells_Cultured_fibroblasts	chr7:22854176:C:G	1	0.686065
chr7:22854868:T:C	rs717624	SNHG26	GTEx_v8	Colon_Sigmoid	chr7:22854176:C:G	0.99995	0.686065
chr7:22854868:T:C	rs717624	SNHG26	GTEx_v8	Colon_Transverse	chr7:22854176:C:G	0.99708	0.686065
chr7:22854868:T:C	rs717624	SNHG26	GTEx_v8	Esophagus_Gastroesophageal_Junction	chr7:22856612:G:C	0.26414	0.980903
chr7:22854868:T:C	rs717624	SNHG26	GTEx_v8	Esophagus_Mucosa	chr7:22854176:C:G	1	0.686065
chr7:22854868:T:C	rs717624	SNHG26	GTEx_v8	Esophagus_Muscularis	chr7:22854176:C:G	1	0.686065
chr7:22854868:T:C	rs717624	SNHG26	GTEx_v8	Heart_Atrial_Appendage	chr7:22854176:C:G	0.99997	0.686065
chr7:22854868:T:C	rs717624	SNHG26	GTEx_v8	Heart_Left_Ventricle	chr7:22854176:C:G	1	0.686065
chr7:22854868:T:C	rs717624	SNHG26	GTEx_v8	Liver	chr7:22854176:C:G	0.93817	0.686065
chr7:22854868:T:C	rs717624	SNHG26	GTEx_v8	Lung	chr7:22854176:C:G	1	0.686065
chr7:22854868:T:C	rs717624	SNHG26	GTEx_v8	Minor_Salivary_Gland	chr7:22854176:C:G	0.98496	0.686065
chr7:22854868:T:C	rs717624	SNHG26	GTEx_v8	Muscle_Skeletal	chr7:22854176:C:G	1	0.686065
chr7:22854868:T:C	rs717624	SNHG26	GTEx_v8	Nerve_Tibial	chr7:22854176:C:G	1	0.686065
chr7:22854868:T:C	rs717624	SNHG26	GTEx_v8	Pancreas	chr7:22854176:C:G	1	0.686065
chr7:22854868:T:C	rs717624	SNHG26	GTEx_v8	Skin_Not_Sun_Exposed_Suprapubic	chr7:22854176:C:G	1	0.686065
chr7:22854868:T:C	rs717624	SNHG26	GTEx_v8	Skin_Sun_Exposed_Lower_leg	chr7:22854176:C:G	1	0.686065
chr7:22854868:T:C	rs717624	SNHG26	GTEx_v8	Spleen	chr7:22854176:C:G	0.99808	0.686065
chr7:22854868:T:C	rs717624	SNHG26	GTEx_v8	Stomach	chr7:22854176:C:G	0.99983	0.686065
chr7:22854868:T:C	rs717624	SNHG26	GTEx_v8	Testis	chr7:22854373:A:C	0.38568	0.686065
chr7:22854868:T:C	rs717624	SNHG26	GTEx_v8	Thyroid	chr7:22854176:C:G	1	0.686065
chr7:22854868:T:C	rs717624	SNHG26	GTEx_v8	Whole_Blood	chr7:22854176:C:G	1	0.686065
chr7:22854868:T:C	rs717624	SNHG26	Lepik_2017	blood	chr7:22854176:C:G	0.99995	0.686065
chr7:22854868:T:C	rs717624	SNHG26	Nedelec_2016	macrophage_Listeria	chr7:22854176:C:G	1	0.686065
chr7:22854868:T:C	rs717624	SNHG26	Nedelec_2016	macrophage_naive	chr7:22854176:C:G	0.9985	0.686065
chr7:22854868:T:C	rs717624	SNHG26	Nedelec_2016	macrophage_Salmonella	chr7:22854176:C:G	0.96644	0.686065
chr7:22854868:T:C	rs717624	SNHG26	Quach_2016	monocyte_IAV	chr7:22854176:C:G	0.99999	0.686065
chr7:22854868:T:C	rs717624	SNHG26	Quach_2016	monocyte_LPS	chr7:22854176:C:G	1	0.686065
chr7:22854868:T:C	rs717624	SNHG26	Quach_2016	monocyte_naive	chr7:22854176:C:G	1	0.686065
chr7:22854868:T:C	rs717624	SNHG26	Quach_2016	monocyte_Pam3CSK4	chr7:22854176:C:G	1	0.686065
chr7:22854868:T:C	rs717624	SNHG26	Quach_2016	monocyte_R848	chr7:22854176:C:G	1	0.686065
chr7:22854868:T:C	rs717624	SNHG26	Schmiedel_2018	monocyte_CD16_naive	chr7:22854176:C:G	0.9948	0.686065
chr7:22854868:T:C	rs717624	SNHG26	Schmiedel_2018	monocyte_naive	chr7:22854176:C:G	0.99999	0.686065
chr7:22854868:T:C	rs717624	SNHG26	Schmiedel_2018	Th17_memory	chr7:22854176:C:G	0.99999	0.686065
chr7:22854868:T:C	rs717624	SNHG26	Steinberg_2020	low_grade_cartilage_naive	chr7:22854176:C:G	0.95414	0.686065
chr7:22854868:T:C	rs717624	SNHG26	TwinsUK	fat	chr7:22854176:C:G	0.99999	0.686065
chr7:22854868:T:C	rs717624	SNHG26	TwinsUK	LCL	chr7:22854176:C:G	0.14786	0.686065
chr7:22854868:T:C	rs717624	SNHG26	TwinsUK	skin	chr7:22854176:C:G	1	0.686065
chr7:75622276:CA:C	NA	HIP1	Alasoo_2018	macrophage_IFNg	chr7:75631137:T:A	0.26782	0.902184
chr7:75622276:CA:C	NA	HIP1	Alasoo_2018	macrophage_IFNg+Salmonella	chr7:75625516:G:C	0.19281	0.927338
chr7:75622276:CA:C	NA	HIP1	Alasoo_2018	macrophage_naive	chr7:75618011:C:T	0.84743	0.902184
chr7:75622276:CA:C	NA	HIP1	Alasoo_2018	macrophage_Salmonella	chr7:75624854:T:C	0.16108	0.961596
chr7:75622276:CA:C	NA	HIP1	BLUEPRINT_SE	monocyte	chr7:75618011:C:T	1	0.902184
chr7:75622276:CA:C	NA	HIP1	BLUEPRINT_SE	neutrophil	chr7:75618011:C:T	1	0.902184
chr7:75622276:CA:C	NA	HIP1	CEDAR	monocyte_CD14	chr7:75626173:A:G	0.25499	0.927338
chr7:75622276:CA:C	NA	HIP1	CEDAR	neutrophil_CD15	chr7:75618011:C:T	0.99997	0.902184
chr7:75622276:CA:C	NA	HIP1	Fairfax_2014	monocyte_LPS24	chr7:75618011:C:T	0.25131	0.902184
chr7:75622276:CA:C	NA	HIP1	Fairfax_2014	monocyte_naive	chr7:75618011:C:T	0.73459	0.902184
chr7:75622276:CA:C	NA	HIP1	GTEx_v8	Adipose_Visceral_Omentum	chr7:75629670:A:G	0.15516	0.902184
chr7:75622276:CA:C	NA	HIP1	GTEx_v8	Breast_Mammary_Tissue	chr7:75618206:A:G	0.37097	0.955605
chr7:75622276:CA:C	NA	HIP1	GTEx_v8	Lung	chr7:75618011:C:T	0.56072	0.902184
chr7:75622276:CA:C	NA	HIP1	GTEx_v8	Nerve_Tibial	chr7:75618011:C:T	0.81641	0.902184
chr7:75622276:CA:C	NA	HIP1	GTEx_v8	Thyroid	chr7:75624854:T:C	0.49392	0.927338
chr7:75622276:CA:C	NA	HIP1	GTEx_v8	Whole_Blood	chr7:75618011:C:T	1	0.902184
chr7:75622276:CA:C	NA	HIP1	Lepik_2017	blood	chr7:75618011:C:T	1	0.902184
chr7:75622276:CA:C	NA	HIP1	Naranbhai_2015	neutrophil_CD16	chr7:75618011:C:T	0.99985	0.902184
chr7:75622276:CA:C	NA	HIP1	Quach_2016	monocyte_LPS	chr7:75618011:C:T	0.37616	0.902184
chr7:75622276:CA:C	NA	HIP1	Quach_2016	monocyte_Pam3CSK4	chr7:75626173:A:G	0.94591	0.923191
chr7:75622276:CA:C	NA	HIP1	Quach_2016	monocyte_R848	chr7:75626173:A:G	0.65168	0.923191
chr7:75622276:CA:C	NA	HIP1	Schmiedel_2018	monocyte_naive	chr7:75618011:C:T	0.49873	0.955605
chr7:75622276:CA:C	NA	HIP1	TwinsUK	blood	chr7:75618011:C:T	0.944	0.902184
chr7:75622276:CA:C	NA	HIP1	TwinsUK	fat	chr7:75623396:T:C	0.41918	0.902184
chr7:75622276:CA:C	NA	POM121C	BLUEPRINT_SE	neutrophil	chr7:75618011:C:T	0.29991	0.902184
chr7:100032719:C:T	rs2897075	AZGP1P1	GTEx_v8	Breast_Mammary_Tissue	chr7:99978445:G:A	0.21549	0.601079
chr7:100032719:C:T	rs2897075	CNPY4	CEDAR	T-cell_CD4	chr7:100017228:T:A	0.11232	0.984848
chr7:100032719:C:T	rs2897075	PILRB	Naranbhai_2015	neutrophil_CD16	chr7:100002604:TTATG:T	0.81409	0.642464
chr8:60513412:G:A	rs2875968	CA8	Schmiedel_2018	monocyte_CD16_naive	chr8:60394988:C:T	0.39462	0.942645
chr8:60513412:G:A	rs2875968	LINC01301	GTEx_v8	Brain_Caudate_basal_ganglia	chr8:60619154:A:T	0.15915	0.976478
chr8:60513412:G:A	rs2875968	LINC01301	GTEx_v8	Thyroid	chr8:60619154:A:T	0.11373	0.976478
chr8:60513412:G:A	rs2875968	RAB2A	CAP	LCL_statin	chr8:60625034:A:AAATG	0.1682	0.963696
chr8:60513412:G:A	rs2875968	RAB2A	GEUVADIS	LCL	chr8:60483273:T:C	0.1204	0.989833
chr8:60513412:G:A	rs2875968	RAB2A	GTEx_v8	Colon_Sigmoid	chr8:60483273:T:C	0.28234	0.989833
chr8:60513412:G:A	rs2875968	RAB2A	GTEx_v8	Colon_Transverse	chr8:60625034:A:AAATG	0.14024	0.963696
chr8:60513412:G:A	rs2875968	RAB2A	GTEx_v8	Esophagus_Mucosa	chr8:60625034:A:AAATG	0.18213	0.963696
chr8:60513412:G:A	rs2875968	RAB2A	Nedelec_2016	macrophage_naive	chr8:60625034:A:AAATG	0.10839	0.963696
chr8:60513412:G:A	rs2875968	RAB2A	Nedelec_2016	macrophage_Salmonella	chr8:60625034:A:AAATG	0.21296	0.963696
chr8:60513412:G:A	rs2875968	RAB2A	Quach_2016	monocyte_naive	chr8:60493638:T:C	0.10778	0.997797
chr8:60513412:G:A	rs2875968	RAB2A	Quach_2016	monocyte_R848	chr8:60493638:T:C	0.14766	0.997797
chr8:60513412:G:A	rs2875968	RAB2A	Schmiedel_2018	CD8_T-cell_anti-CD3-CD28	chr8:60480165:A:G	0.14097	0.948248
chr9:33425186:GTAAC:G	rs60840586	AQP3	GTEx_v8	Breast_Mammary_Tissue	chr9:33419719:C:G	0.13737	0.701438
chr9:33425186:GTAAC:G	rs60840586	AQP3	GTEx_v8	Thyroid	chr9:33419788:G:A	0.20073	0.694967
chr9:33425186:GTAAC:G	rs60840586	AQP3	Steinberg_2020	high_grade_cartilage_naive	chr9:33417125:A:C	0.73072	0.602499
chr9:33425186:GTAAC:G	rs60840586	AQP3	TwinsUK	fat	chr9:33419732:T:C	0.24716	0.701438
chr9:133257521:T:TC	rs8176719	ABO	BLUEPRINT_PE	T-cell	chr9:133270637:A:AT	0.30862	0.985707
chr9:133271182:T:C	rs550057	ABO	BLUEPRINT_PE	T-cell	chr9:133270637:A:AT	0.30862	0.985707
chr9:133273813:C:T	rs505922	ABO	BLUEPRINT_PE	T-cell	chr9:133270637:A:AT	0.30862	0.985707
chr9:133257521:T:TC	rs8176719	ABO	BrainSeq	brain	chr9:133257521:T:TC	0.99995	0.889149
chr9:133271182:T:C	rs550057	ABO	BrainSeq	brain	chr9:133257521:T:TC	0.99995	0.889149
chr9:133273813:C:T	rs505922	ABO	BrainSeq	brain	chr9:133257521:T:TC	0.99995	0.889149
chr9:133257521:T:TC	rs8176719	ABO	FUSION	muscle_naive	chr9:133257521:T:TC	0.36573	0.889149
chr9:133271182:T:C	rs550057	ABO	FUSION	muscle_naive	chr9:133257521:T:TC	0.36573	0.889149
chr9:133273813:C:T	rs505922	ABO	FUSION	muscle_naive	chr9:133257521:T:TC	0.36573	0.889149
chr9:133257521:T:TC	rs8176719	ABO	GENCORD	T-cell	chr9:133270497:G:GA	0.67014	0.986305
chr9:133271182:T:C	rs550057	ABO	GENCORD	T-cell	chr9:133270497:G:GA	0.67014	0.986305
chr9:133273813:C:T	rs505922	ABO	GENCORD	T-cell	chr9:133270497:G:GA	0.67014	0.986305
chr9:133257521:T:TC	rs8176719	ABO	GTEx_v8	Adipose_Subcutaneous	chr9:133257521:T:TC	1	0.889149
chr9:133271182:T:C	rs550057	ABO	GTEx_v8	Adipose_Subcutaneous	chr9:133257521:T:TC	1	0.889149
chr9:133273813:C:T	rs505922	ABO	GTEx_v8	Adipose_Subcutaneous	chr9:133257521:T:TC	1	0.889149
chr9:133257521:T:TC	rs8176719	ABO	GTEx_v8	Adipose_Visceral_Omentum	chr9:133257521:T:TC	1	0.889149
chr9:133271182:T:C	rs550057	ABO	GTEx_v8	Adipose_Visceral_Omentum	chr9:133257521:T:TC	1	0.889149
chr9:133273813:C:T	rs505922	ABO	GTEx_v8	Adipose_Visceral_Omentum	chr9:133257521:T:TC	1	0.889149
chr9:133257521:T:TC	rs8176719	ABO	GTEx_v8	Artery_Coronary	chr9:133257521:T:TC	0.99519	0.889149
chr9:133271182:T:C	rs550057	ABO	GTEx_v8	Artery_Coronary	chr9:133257521:T:TC	0.99519	0.889149
chr9:133273813:C:T	rs505922	ABO	GTEx_v8	Artery_Coronary	chr9:133257521:T:TC	0.99519	0.889149
chr9:133257521:T:TC	rs8176719	ABO	GTEx_v8	Artery_Tibial	chr9:133257521:T:TC	1	0.889149
chr9:133271182:T:C	rs550057	ABO	GTEx_v8	Artery_Tibial	chr9:133257521:T:TC	1	0.889149
chr9:133273813:C:T	rs505922	ABO	GTEx_v8	Artery_Tibial	chr9:133257521:T:TC	1	0.889149
chr9:133257521:T:TC	rs8176719	ABO	GTEx_v8	Brain_Nucleus_accumbens_basal_ganglia	chr9:133257521:T:TC	0.37635	0.889149
chr9:133271182:T:C	rs550057	ABO	GTEx_v8	Brain_Nucleus_accumbens_basal_ganglia	chr9:133257521:T:TC	0.37635	0.889149
chr9:133273813:C:T	rs505922	ABO	GTEx_v8	Brain_Nucleus_accumbens_basal_ganglia	chr9:133257521:T:TC	0.37635	0.889149
chr9:133257521:T:TC	rs8176719	ABO	GTEx_v8	Breast_Mammary_Tissue	chr9:133257521:T:TC	0.87149	0.889149
chr9:133271182:T:C	rs550057	ABO	GTEx_v8	Breast_Mammary_Tissue	chr9:133257521:T:TC	0.87149	0.889149
chr9:133273813:C:T	rs505922	ABO	GTEx_v8	Breast_Mammary_Tissue	chr9:133257521:T:TC	0.87149	0.889149
chr9:133257521:T:TC	rs8176719	ABO	GTEx_v8	Colon_Sigmoid	chr9:133257521:T:TC	0.99865	0.889149
chr9:133271182:T:C	rs550057	ABO	GTEx_v8	Colon_Sigmoid	chr9:133257521:T:TC	0.99865	0.889149
chr9:133273813:C:T	rs505922	ABO	GTEx_v8	Colon_Sigmoid	chr9:133257521:T:TC	0.99865	0.889149
chr9:133257521:T:TC	rs8176719	ABO	GTEx_v8	Colon_Transverse	chr9:133273813:C:T	0.17708	1
chr9:133271182:T:C	rs550057	ABO	GTEx_v8	Colon_Transverse	chr9:133273813:C:T	0.17708	1
chr9:133273813:C:T	rs505922	ABO	GTEx_v8	Colon_Transverse	chr9:133273813:C:T	0.17708	1
chr9:133257521:T:TC	rs8176719	ABO	GTEx_v8	Esophagus_Gastroesophageal_Junction	chr9:133257521:T:TC	0.99998	0.889149
chr9:133271182:T:C	rs550057	ABO	GTEx_v8	Esophagus_Gastroesophageal_Junction	chr9:133257521:T:TC	0.99998	0.889149
chr9:133273813:C:T	rs505922	ABO	GTEx_v8	Esophagus_Gastroesophageal_Junction	chr9:133257521:T:TC	0.99998	0.889149
chr9:133257521:T:TC	rs8176719	ABO	GTEx_v8	Esophagus_Mucosa	chr9:133271745:T:C	0.11937	0.988266
chr9:133271182:T:C	rs550057	ABO	GTEx_v8	Esophagus_Mucosa	chr9:133271745:T:C	0.11937	0.988266
chr9:133273813:C:T	rs505922	ABO	GTEx_v8	Esophagus_Mucosa	chr9:133271745:T:C	0.11937	0.988266
chr9:133257521:T:TC	rs8176719	ABO	GTEx_v8	Esophagus_Muscularis	chr9:133257521:T:TC	1	0.889149
chr9:133271182:T:C	rs550057	ABO	GTEx_v8	Esophagus_Muscularis	chr9:133257521:T:TC	1	0.889149
chr9:133273813:C:T	rs505922	ABO	GTEx_v8	Esophagus_Muscularis	chr9:133257521:T:TC	1	0.889149
chr9:133257521:T:TC	rs8176719	ABO	GTEx_v8	Heart_Atrial_Appendage	chr9:133257521:T:TC	0.98817	0.889149
chr9:133271182:T:C	rs550057	ABO	GTEx_v8	Heart_Atrial_Appendage	chr9:133257521:T:TC	0.98817	0.889149
chr9:133273813:C:T	rs505922	ABO	GTEx_v8	Heart_Atrial_Appendage	chr9:133257521:T:TC	0.98817	0.889149
chr9:133257521:T:TC	rs8176719	ABO	GTEx_v8	Heart_Left_Ventricle	chr9:133257521:T:TC	1	0.889149
chr9:133271182:T:C	rs550057	ABO	GTEx_v8	Heart_Left_Ventricle	chr9:133257521:T:TC	1	0.889149
chr9:133273813:C:T	rs505922	ABO	GTEx_v8	Heart_Left_Ventricle	chr9:133257521:T:TC	1	0.889149
chr9:133257521:T:TC	rs8176719	ABO	GTEx_v8	Liver	chr9:133257521:T:TC	0.91507	0.889149
chr9:133271182:T:C	rs550057	ABO	GTEx_v8	Liver	chr9:133257521:T:TC	0.91507	0.889149
chr9:133273813:C:T	rs505922	ABO	GTEx_v8	Liver	chr9:133257521:T:TC	0.91507	0.889149
chr9:133257521:T:TC	rs8176719	ABO	GTEx_v8	Lung	chr9:133257521:T:TC	0.99813	0.889149
chr9:133271182:T:C	rs550057	ABO	GTEx_v8	Lung	chr9:133257521:T:TC	0.99813	0.889149
chr9:133273813:C:T	rs505922	ABO	GTEx_v8	Lung	chr9:133257521:T:TC	0.99813	0.889149
chr9:133257521:T:TC	rs8176719	ABO	GTEx_v8	Muscle_Skeletal	chr9:133257521:T:TC	1	0.889149
chr9:133271182:T:C	rs550057	ABO	GTEx_v8	Muscle_Skeletal	chr9:133257521:T:TC	1	0.889149
chr9:133273813:C:T	rs505922	ABO	GTEx_v8	Muscle_Skeletal	chr9:133257521:T:TC	1	0.889149
chr9:133257521:T:TC	rs8176719	ABO	GTEx_v8	Pancreas	chr9:133271745:T:C	0.22039	0.988266
chr9:133271182:T:C	rs550057	ABO	GTEx_v8	Pancreas	chr9:133271745:T:C	0.22039	0.988266
chr9:133273813:C:T	rs505922	ABO	GTEx_v8	Pancreas	chr9:133271745:T:C	0.22039	0.988266
chr9:133257521:T:TC	rs8176719	ABO	GTEx_v8	Pituitary	chr9:133257521:T:TC	0.77551	0.889149
chr9:133271182:T:C	rs550057	ABO	GTEx_v8	Pituitary	chr9:133257521:T:TC	0.77551	0.889149
chr9:133273813:C:T	rs505922	ABO	GTEx_v8	Pituitary	chr9:133257521:T:TC	0.77551	0.889149
chr9:133257521:T:TC	rs8176719	ABO	GTEx_v8	Spleen	chr9:133257521:T:TC	0.94418	0.889149
chr9:133271182:T:C	rs550057	ABO	GTEx_v8	Spleen	chr9:133257521:T:TC	0.94418	0.889149
chr9:133273813:C:T	rs505922	ABO	GTEx_v8	Spleen	chr9:133257521:T:TC	0.94418	0.889149
chr9:133257521:T:TC	rs8176719	ABO	GTEx_v8	Uterus	chr9:133257521:T:TC	0.17056	0.889149
chr9:133271182:T:C	rs550057	ABO	GTEx_v8	Uterus	chr9:133257521:T:TC	0.17056	0.889149
chr9:133273813:C:T	rs505922	ABO	GTEx_v8	Uterus	chr9:133257521:T:TC	0.17056	0.889149
chr9:133257521:T:TC	rs8176719	ABO	iPSCORE	iPSC	chr9:133257521:T:TC	0.83841	0.889149
chr9:133271182:T:C	rs550057	ABO	iPSCORE	iPSC	chr9:133257521:T:TC	0.83841	0.889149
chr9:133273813:C:T	rs505922	ABO	iPSCORE	iPSC	chr9:133257521:T:TC	0.83841	0.889149
chr9:133257521:T:TC	rs8176719	ABO	Lepik_2017	blood	chr9:133257521:T:TC	1	0.889149
chr9:133271182:T:C	rs550057	ABO	Lepik_2017	blood	chr9:133257521:T:TC	1	0.889149
chr9:133273813:C:T	rs505922	ABO	Lepik_2017	blood	chr9:133257521:T:TC	1	0.889149
chr9:133257521:T:TC	rs8176719	ABO	Quach_2016	monocyte_IAV	chr9:133270637:A:AT	0.53067	0.986305
chr9:133271182:T:C	rs550057	ABO	Quach_2016	monocyte_IAV	chr9:133270637:A:AT	0.53067	0.986305
chr9:133273813:C:T	rs505922	ABO	Quach_2016	monocyte_IAV	chr9:133270637:A:AT	0.53067	0.986305
chr9:133257521:T:TC	rs8176719	ABO	Quach_2016	monocyte_LPS	chr9:133270497:G:GA	0.52845	0.986305
chr9:133271182:T:C	rs550057	ABO	Quach_2016	monocyte_LPS	chr9:133270497:G:GA	0.52845	0.986305
chr9:133273813:C:T	rs505922	ABO	Quach_2016	monocyte_LPS	chr9:133270497:G:GA	0.52845	0.986305
chr9:133257521:T:TC	rs8176719	ABO	Quach_2016	monocyte_R848	chr9:133270497:G:GA	0.56758	0.986305
chr9:133271182:T:C	rs550057	ABO	Quach_2016	monocyte_R848	chr9:133270497:G:GA	0.56758	0.986305
chr9:133273813:C:T	rs505922	ABO	Quach_2016	monocyte_R848	chr9:133270497:G:GA	0.56758	0.986305
chr9:133257521:T:TC	rs8176719	ABO	TwinsUK	blood	chr9:133270637:A:AT	0.60604	0.986305
chr9:133271182:T:C	rs550057	ABO	TwinsUK	blood	chr9:133270637:A:AT	0.60604	0.986305
chr9:133273813:C:T	rs505922	ABO	TwinsUK	blood	chr9:133270637:A:AT	0.60604	0.986305
chr9:133257521:T:TC	rs8176719	ABO	van_de_Bunt_2015	pancreatic_islet	chr9:133270497:G:GA	0.56723	0.986305
chr9:133271182:T:C	rs550057	ABO	van_de_Bunt_2015	pancreatic_islet	chr9:133270497:G:GA	0.56723	0.986305
chr9:133273813:C:T	rs505922	ABO	van_de_Bunt_2015	pancreatic_islet	chr9:133270497:G:GA	0.56723	0.986305
chr9:133257521:T:TC	rs8176719	OBP2B	GTEx_v8	Skin_Sun_Exposed_Lower_leg	chr9:133257521:T:TC	0.14318	0.889149
chr9:133271182:T:C	rs550057	OBP2B	GTEx_v8	Skin_Sun_Exposed_Lower_leg	chr9:133257521:T:TC	0.14318	0.889149
chr9:133273813:C:T	rs505922	OBP2B	GTEx_v8	Skin_Sun_Exposed_Lower_leg	chr9:133257521:T:TC	0.14318	0.889149
chr10:79977061:G:A	rs3934643	MBL1P	GTEx_v8	Ovary	chr10:79830251:T:C	0.14111	0.629957
chr10:79977061:G:A	rs3934643	PLAC9	GTEx_v8	Breast_Mammary_Tissue	chr10:80142187:G:C	0.17983	0.653338
chr10:79977061:G:A	rs3934643	PLAC9	GTEx_v8	Esophagus_Gastroesophageal_Junction	chr10:80142187:G:C	0.20288	0.653338
chr10:79977061:G:A	rs3934643	PLAC9	GTEx_v8	Esophagus_Muscularis	chr10:80194582:G:A	0.24299	0.653338
chr10:79977061:G:A	rs3934643	SFTPD	GTEx_v8	Artery_Aorta	chr10:79948988:T:C	0.16085	0.988312
chr10:79977061:G:A	rs3934643	SFTPD	GTEx_v8	Artery_Tibial	chr10:79948257:C:T	0.24014	0.960834
chr10:79977061:G:A	rs3934643	SFTPD	GTEx_v8	Esophagus_Gastroesophageal_Junction	chr10:79942966:T:C	0.13088	0.978889
chr10:79977061:G:A	rs3934643	SFTPD	GTEx_v8	Esophagus_Muscularis	chr10:79948257:C:T	0.70169	0.960834
chr11:1219991:G:T	rs35705950	MUC5B	GTEx_v8	Lung	chr11:1219991:G:T	1	1
chr11:34479140:G:A	rs1323690	CAT	GTEx_v8	Thyroid	chr11:34482745:G:A	0.56258	0.994857
chr11:34480495:C:T	rs7949972	CAT	GTEx_v8	Thyroid	chr11:34482745:G:A	0.56258	0.994857
chr11:34479140:G:A	rs1323690	ELF5	GTEx_v8	Lung	chr11:34507219:C:T	0.99778	0.840971
chr11:34480495:C:T	rs7949972	ELF5	GTEx_v8	Lung	chr11:34507219:C:T	0.99778	0.840971
chr12:112922758:T:C	rs10850094	OAS1	BLUEPRINT_SE	monocyte	chr12:112911065:G:A	0.15905	0.728206
chr12:112923312:C:T	rs10850097	OAS1	BLUEPRINT_SE	monocyte	chr12:112911065:G:A	0.15905	0.728206
chr12:112922758:T:C	rs10850094	OAS1	CEDAR	B-cell_CD19	chr12:112919404:G:A	0.20766	0.995265
chr12:112923312:C:T	rs10850097	OAS1	CEDAR	B-cell_CD19	chr12:112919404:G:A	0.20766	0.995265
chr12:112922758:T:C	rs10850094	OAS1	CEDAR	ileum	chr12:112919388:G:A	0.1986	0.984164
chr12:112923312:C:T	rs10850097	OAS1	CEDAR	ileum	chr12:112919388:G:A	0.1986	0.984164
chr12:112922758:T:C	rs10850094	OAS1	CEDAR	monocyte_CD14	chr12:112919388:G:A	0.53132	0.984164
chr12:112923312:C:T	rs10850097	OAS1	CEDAR	monocyte_CD14	chr12:112919388:G:A	0.53132	0.984164
chr12:112922758:T:C	rs10850094	OAS1	CEDAR	rectum	chr12:112923312:C:T	0.50366	0.992334
chr12:112923312:C:T	rs10850097	OAS1	CEDAR	rectum	chr12:112923312:C:T	0.50366	0.992334
chr12:112922758:T:C	rs10850094	OAS1	CEDAR	T-cell_CD4	chr12:112919388:G:A	0.33961	0.98314
chr12:112923312:C:T	rs10850097	OAS1	CEDAR	T-cell_CD4	chr12:112919388:G:A	0.33961	0.98314
chr12:112922758:T:C	rs10850094	OAS1	CEDAR	transverse_colon	chr12:112923312:C:T	0.50366	0.992334
chr12:112923312:C:T	rs10850097	OAS1	CEDAR	transverse_colon	chr12:112923312:C:T	0.50366	0.992334
chr12:112922758:T:C	rs10850094	OAS1	Fairfax_2012	B-cell_CD19	chr12:112919388:G:A	0.98024	0.984164
chr12:112923312:C:T	rs10850097	OAS1	Fairfax_2012	B-cell_CD19	chr12:112919388:G:A	0.98024	0.984164
chr12:112922758:T:C	rs10850094	OAS1	Fairfax_2014	monocyte_IFN24	chr12:112919388:G:A	0.99993	0.984164
chr12:112923312:C:T	rs10850097	OAS1	Fairfax_2014	monocyte_IFN24	chr12:112919388:G:A	0.99993	0.984164
chr12:112922758:T:C	rs10850094	OAS1	Fairfax_2014	monocyte_LPS2	chr12:112919388:G:A	0.99967	0.728206
chr12:112923312:C:T	rs10850097	OAS1	Fairfax_2014	monocyte_LPS2	chr12:112919388:G:A	0.99967	0.728206
chr12:112922758:T:C	rs10850094	OAS1	Fairfax_2014	monocyte_LPS24	chr12:112919388:G:A	0.63175	0.98314
chr12:112923312:C:T	rs10850097	OAS1	Fairfax_2014	monocyte_LPS24	chr12:112919388:G:A	0.63175	0.98314
chr12:112922758:T:C	rs10850094	OAS1	Fairfax_2014	monocyte_naive	chr12:112919388:G:A	1	0.984164
chr12:112923312:C:T	rs10850097	OAS1	Fairfax_2014	monocyte_naive	chr12:112919388:G:A	1	0.984164
chr12:112922758:T:C	rs10850094	OAS1	GTEx_v8	Adipose_Subcutaneous	chr12:112919388:G:A	0.56863	0.984164
chr12:112923312:C:T	rs10850097	OAS1	GTEx_v8	Adipose_Subcutaneous	chr12:112919388:G:A	0.56863	0.984164
chr12:112922758:T:C	rs10850094	OAS3	GTEx_v8	Cells_Cultured_fibroblasts	chr12:112938515:C:T	0.52933	0.935055
chr12:112923312:C:T	rs10850097	OAS3	GTEx_v8	Cells_Cultured_fibroblasts	chr12:112938515:C:T	0.52933	0.935055
chr12:112922758:T:C	rs10850094	OAS3	Quach_2016	monocyte_IAV	chr12:112938583:G:A	0.59144	0.92967
chr12:112923312:C:T	rs10850097	OAS3	Quach_2016	monocyte_IAV	chr12:112938583:G:A	0.59144	0.92967
chr13:112881427:C:T	rs12585036	AL139384.1	GTEx_v8	Artery_Coronary	chr13:112889041:C:T	0.15437	0.888732
chr13:112881427:C:T	rs12585036	ATP11A	BLUEPRINT_SE	monocyte	chr13:112880670:C:G	0.30145	0.987379
chr13:112881427:C:T	rs12585036	ATP11A	GTEx_v8	Artery_Aorta	chr13:112880670:C:G	0.35238	0.987379
chr13:112881427:C:T	rs12585036	ATP11A	GTEx_v8	Esophagus_Mucosa	chr13:112906768:G:A	0.32745	0.987379
chr13:112881427:C:T	rs12585036	ATP11A	GTEx_v8	Skin_Not_Sun_Exposed_Suprapubic	chr13:112880670:C:G	0.36828	0.987379
chr13:112881427:C:T	rs12585036	ATP11A	GTEx_v8	Skin_Sun_Exposed_Lower_leg	chr13:112880670:C:G	0.72608	0.987379
chr13:112881427:C:T	rs12585036	ATP11A	TwinsUK	LCL	chr13:112889041:C:T	0.1769	0.97302
chr16:89196249:G:A	rs117169628	AC137932.1	GTEx_v8	Skin_Sun_Exposed_Lower_leg	chr16:89202770:G:T	0.2579	0.77963
chr16:89196249:G:A	rs117169628	ACSF3	GTEx_v8	Cells_Cultured_fibroblasts	chr16:89132700:G:A	0.46326	0.707626
chr16:89196249:G:A	rs117169628	ACSF3	GTEx_v8	Heart_Atrial_Appendage	chr16:89138418:C:A	0.12261	0.632464
chr16:89196249:G:A	rs117169628	ACSF3	GTEx_v8	Heart_Left_Ventricle	chr16:89132700:G:A	0.47172	0.707626
chr16:89196249:G:A	rs117169628	ACSF3	GTEx_v8	Lung	chr16:89110549:G:A	0.27681	0.620404
chr16:89196249:G:A	rs117169628	ACSF3	GTEx_v8	Pancreas	chr16:89134987:C:T	0.19506	0.67576
chr16:89196249:G:A	rs117169628	ACSF3	HipSci	iPSC	chr16:89132700:G:A	0.49673	0.707626
chr16:89196249:G:A	rs117169628	CDH15	GENCORD	fibroblast	chr16:89193285:G:A	0.37361	0.699889
chr16:89196249:G:A	rs117169628	CDH15	GTEx_v8	Adipose_Visceral_Omentum	chr16:89197759:C:T	0.20063	0.733092
chr16:89196249:G:A	rs117169628	CDH15	GTEx_v8	Artery_Aorta	chr16:89194418:C:T	0.45471	0.733092
chr16:89196249:G:A	rs117169628	CDH15	GTEx_v8	Brain_Cerebellar_Hemisphere	chr16:89193285:G:A	0.12338	0.699889
chr16:89196249:G:A	rs117169628	CDH15	GTEx_v8	Brain_Cerebellum	chr16:89185368:G:A	0.22305	0.75396
chr16:89196249:G:A	rs117169628	CDH15	GTEx_v8	Cells_Cultured_fibroblasts	chr16:89193285:G:A	0.95953	0.733092
chr16:89196249:G:A	rs117169628	CDH15	GTEx_v8	Esophagus_Gastroesophageal_Junction	chr16:89200051:T:C	0.22709	0.795486
chr16:89196249:G:A	rs117169628	CDH15	GTEx_v8	Heart_Atrial_Appendage	chr16:89185368:G:A	0.28571	0.75396
chr16:89196249:G:A	rs117169628	CDH15	GTEx_v8	Lung	chr16:89193285:G:A	0.34378	0.733092
chr16:89196249:G:A	rs117169628	CDH15	GTEx_v8	Ovary	chr16:89185368:G:A	0.16889	0.699889
chr16:89196249:G:A	rs117169628	CDH15	GTEx_v8	Pancreas	chr16:89193285:G:A	0.56307	0.767392
chr16:89196249:G:A	rs117169628	CDH15	GTEx_v8	Pituitary	chr16:89182667:C:T	0.25405	0.750592
chr16:89196249:G:A	rs117169628	CDH15	GTEx_v8	Stomach	chr16:89193285:G:A	0.97955	0.733092
chr16:89196249:G:A	rs117169628	LINC02138	GTEx_v8	Brain_Cerebellar_Hemisphere	chr16:89165141:G:A	0.82397	0.611758
chr16:89196249:G:A	rs117169628	LINC02138	GTEx_v8	Brain_Cerebellum	chr16:89164181:G:C	0.52478	0.611758
chr16:89196249:G:A	rs117169628	SLC22A31	Alasoo_2018	macrophage_Salmonella	chr16:89178857:C:A	0.63947	0.621556
chr16:89196249:G:A	rs117169628	SLC22A31	BLUEPRINT_PE	T-cell	chr16:89202660:C:G	0.44146	0.758735
chr16:89196249:G:A	rs117169628	SLC22A31	GEUVADIS	LCL	chr16:89207146:G:C	0.22855	0.77963
chr16:89196249:G:A	rs117169628	SLC22A31	GTEx_v8	Adipose_Subcutaneous	chr16:89197759:C:T	0.31824	0.733092
chr16:89196249:G:A	rs117169628	SLC22A31	GTEx_v8	Adipose_Visceral_Omentum	chr16:89193285:G:A	0.98891	0.733092
chr16:89196249:G:A	rs117169628	SLC22A31	GTEx_v8	Adrenal_Gland	chr16:89197759:C:T	0.38939	0.75396
chr16:89196249:G:A	rs117169628	SLC22A31	GTEx_v8	Artery_Aorta	chr16:89193285:G:A	0.99629	0.733092
chr16:89196249:G:A	rs117169628	SLC22A31	GTEx_v8	Artery_Coronary	chr16:89193285:G:A	0.48615	0.733092
chr16:89196249:G:A	rs117169628	SLC22A31	GTEx_v8	Artery_Tibial	chr16:89193285:G:A	0.60761	0.733092
chr16:89196249:G:A	rs117169628	SLC22A31	GTEx_v8	Brain_Caudate_basal_ganglia	chr16:89207146:G:C	0.28846	0.794131
chr16:89196249:G:A	rs117169628	SLC22A31	GTEx_v8	Brain_Cortex	chr16:89201968:T:G	0.41242	0.758735
chr16:89196249:G:A	rs117169628	SLC22A31	GTEx_v8	Brain_Nucleus_accumbens_basal_ganglia	chr16:89197759:C:T	0.16633	0.794131
chr16:89196249:G:A	rs117169628	SLC22A31	GTEx_v8	Brain_Putamen_basal_ganglia	chr16:89193285:G:A	0.40072	0.733092
chr16:89196249:G:A	rs117169628	SLC22A31	GTEx_v8	Breast_Mammary_Tissue	chr16:89182893:T:C	0.58561	0.746364
chr16:89196249:G:A	rs117169628	SLC22A31	GTEx_v8	Colon_Sigmoid	chr16:89200051:T:C	0.31415	0.77577
chr16:89196249:G:A	rs117169628	SLC22A31	GTEx_v8	Colon_Transverse	chr16:89185368:G:A	0.44095	0.75396
chr16:89196249:G:A	rs117169628	SLC22A31	GTEx_v8	Esophagus_Gastroesophageal_Junction	chr16:89193285:G:A	0.80494	0.733092
chr16:89196249:G:A	rs117169628	SLC22A31	GTEx_v8	Esophagus_Mucosa	chr16:89207146:G:C	0.57078	0.767392
chr16:89196249:G:A	rs117169628	SLC22A31	GTEx_v8	Esophagus_Muscularis	chr16:89187656:A:G	0.65923	0.75396
chr16:89196249:G:A	rs117169628	SLC22A31	GTEx_v8	Heart_Atrial_Appendage	chr16:89187656:A:G	0.82251	0.746364
chr16:89196249:G:A	rs117169628	SLC22A31	GTEx_v8	Heart_Left_Ventricle	chr16:89182893:T:C	0.48635	0.750592
chr16:89196249:G:A	rs117169628	SLC22A31	GTEx_v8	Liver	chr16:89185368:G:A	0.30938	0.75396
chr16:89196249:G:A	rs117169628	SLC22A31	GTEx_v8	Minor_Salivary_Gland	chr16:89193285:G:A	0.97348	0.733092
chr16:89196249:G:A	rs117169628	SLC22A31	GTEx_v8	Nerve_Tibial	chr16:89194418:C:T	0.40082	0.77577
chr16:89196249:G:A	rs117169628	SLC22A31	GTEx_v8	Ovary	chr16:89181891:T:A	0.27165	0.699889
chr16:89196249:G:A	rs117169628	SLC22A31	GTEx_v8	Pancreas	chr16:89193285:G:A	0.84676	0.767392
chr16:89196249:G:A	rs117169628	SLC22A31	GTEx_v8	Pituitary	chr16:89193285:G:A	0.47192	0.733092
chr16:89196249:G:A	rs117169628	SLC22A31	GTEx_v8	Prostate	chr16:89193285:G:A	0.97902	0.733092
chr16:89196249:G:A	rs117169628	SLC22A31	GTEx_v8	Small_Intestine_Terminal_Ileum	chr16:89207146:G:C	0.50164	0.733092
chr16:89196249:G:A	rs117169628	SLC22A31	GTEx_v8	Spleen	chr16:89193285:G:A	0.6181	0.733092
chr16:89196249:G:A	rs117169628	SLC22A31	GTEx_v8	Stomach	chr16:89185368:G:A	0.54778	0.75396
chr16:89196249:G:A	rs117169628	SLC22A31	GTEx_v8	Thyroid	chr16:89194418:C:T	0.32505	0.75396
chr16:89196249:G:A	rs117169628	SLC22A31	GTEx_v8	Uterus	chr16:89193285:G:A	0.16739	0.746364
chr16:89196249:G:A	rs117169628	SLC22A31	GTEx_v8	Vagina	chr16:89185368:G:A	0.12628	0.75396
chr16:89196249:G:A	rs117169628	SLC22A31	GTEx_v8	Whole_Blood	chr16:89193285:G:A	0.94186	0.733092
chr16:89196249:G:A	rs117169628	SLC22A31	HipSci	iPSC	chr16:89181036:C:G	0.10284	0.788258
chr16:89196249:G:A	rs117169628	SLC22A31	Lepik_2017	blood	chr16:89197759:C:T	0.23182	0.750592
chr16:89196249:G:A	rs117169628	SLC22A31	TwinsUK	LCL	chr16:89181036:C:G	0.1208	0.788258
chr16:89196249:G:A	rs117169628	ZNF778	GTEx_v8	Brain_Caudate_basal_ganglia	chr16:89207146:G:C	0.13367	0.761282
chr16:89196249:G:A	rs117169628	ZNF778	GTEx_v8	Brain_Cerebellar_Hemisphere	chr16:89202660:C:G	0.60822	0.758735
chr16:89196249:G:A	rs117169628	ZNF778	GTEx_v8	Brain_Cerebellum	chr16:89201968:T:G	0.52957	0.774319
chr16:89196249:G:A	rs117169628	ZNF778	GTEx_v8	Lung	chr16:89207146:G:C	0.55739	0.77963
chr16:89196249:G:A	rs117169628	ZNF778	GTEx_v8	Pancreas	chr16:89193285:G:A	1	0.733092
chr16:89196249:G:A	rs117169628	ZNF778	GTEx_v8	Stomach	chr16:89202770:G:T	0.77723	0.950976
chr16:89196249:G:A	rs117169628	ZNF778	HipSci	iPSC	chr16:89181036:C:G	0.14239	0.788258
chr17:39990289:C:G	rs3744245	GSDMA	GTEx_v8	Spleen	chr17:39979773:G:T	0.22923	0.650437
chr17:39990289:C:G	rs3744245	MED24	BrainSeq	brain	chr17:40025976:G:T	0.99997	0.945776
chr17:39990289:C:G	rs3744245	MED24	CommonMind	DLPFC_naive	chr17:40025976:G:T	0.92082	0.945776
chr17:39990289:C:G	rs3744245	MED24	GTEx_v8	Brain_Cortex	chr17:40005254:T:C	0.10231	0.9631
chr17:39990289:C:G	rs3744245	MED24	GTEx_v8	Brain_Frontal_Cortex_BA9	chr17:40020003:A:T	0.13126	0.962318
chr17:39990289:C:G	rs3744245	MED24	GTEx_v8	Brain_Hypothalamus	chr17:40025976:G:T	0.12708	0.945776
chr17:39990289:C:G	rs3744245	MED24	GTEx_v8	Brain_Nucleus_accumbens_basal_ganglia	chr17:40024915:T:C	0.1005	0.941295
chr17:39990289:C:G	rs3744245	MED24	GTEx_v8	Muscle_Skeletal	chr17:40059242:C:T	0.11361	0.745109
chr17:39990289:C:G	rs3744245	PSMD3	Schmiedel_2018	monocyte_naive	chr17:39979773:G:T	0.2645	0.650437
chr17:45635098:G:A	rs241044	AC005829.2	GTEx_v8	Brain_Amygdala	chr17:45680084:C:A	0.81165	0.957158
chr17:46048999:C:T	rs7218319	AC005829.2	GTEx_v8	Brain_Amygdala	chr17:45680084:C:A	0.81165	0.957158
chr17:45635098:G:A	rs241044	AC005829.2	GTEx_v8	Brain_Cerebellar_Hemisphere	chr17:45680084:C:A	0.1217	0.957158
chr17:46048999:C:T	rs7218319	AC005829.2	GTEx_v8	Brain_Cerebellar_Hemisphere	chr17:45680084:C:A	0.1217	0.957158
chr17:45635098:G:A	rs241044	AC005829.2	GTEx_v8	Brain_Hypothalamus	chr17:45680084:C:A	0.3356	0.957158
chr17:46048999:C:T	rs7218319	AC005829.2	GTEx_v8	Brain_Hypothalamus	chr17:45680084:C:A	0.3356	0.957158
chr17:45635098:G:A	rs241044	AC005829.2	GTEx_v8	Brain_Putamen_basal_ganglia	chr17:45717462:T:C	0.2128	0.949822
chr17:46048999:C:T	rs7218319	AC005829.2	GTEx_v8	Brain_Putamen_basal_ganglia	chr17:45717462:T:C	0.2128	0.949822
chr17:45635098:G:A	rs241044	AC005829.2	GTEx_v8	Ovary	chr17:45680084:C:A	0.28147	0.957158
chr17:46048999:C:T	rs7218319	AC005829.2	GTEx_v8	Ovary	chr17:45680084:C:A	0.28147	0.957158
chr17:45635098:G:A	rs241044	AC126544.1	GTEx_v8	Esophagus_Gastroesophageal_Junction	chr17:46024197:T:C	0.20704	0.978466
chr17:46048999:C:T	rs7218319	AC126544.1	GTEx_v8	Esophagus_Gastroesophageal_Junction	chr17:46024197:T:C	0.20704	0.978466
chr17:45635098:G:A	rs241044	AC126544.2	BLUEPRINT_SE	monocyte	chr17:46236156:G:T	0.11774	0.9888
chr17:46048999:C:T	rs7218319	AC126544.2	BLUEPRINT_SE	monocyte	chr17:46236156:G:T	0.11774	0.9888
chr17:45635098:G:A	rs241044	AC126544.2	BLUEPRINT_SE	neutrophil	chr17:46236156:G:T	0.90316	0.9888
chr17:46048999:C:T	rs7218319	AC126544.2	BLUEPRINT_SE	neutrophil	chr17:46236156:G:T	0.90316	0.9888
chr17:45635098:G:A	rs241044	AC126544.2	GENCORD	fibroblast	chr17:46269308:T:C	0.12328	0.976273
chr17:46048999:C:T	rs7218319	AC126544.2	GENCORD	fibroblast	chr17:46269308:T:C	0.12328	0.976273
chr17:45635098:G:A	rs241044	AC126544.2	GENCORD	LCL	chr17:46269308:T:C	0.17979	0.976273
chr17:46048999:C:T	rs7218319	AC126544.2	GENCORD	LCL	chr17:46269308:T:C	0.17979	0.976273
chr17:45635098:G:A	rs241044	AC126544.2	GENCORD	T-cell	chr17:46269308:T:C	0.33188	0.976273
chr17:46048999:C:T	rs7218319	AC126544.2	GENCORD	T-cell	chr17:46269308:T:C	0.33188	0.976273
chr17:45635098:G:A	rs241044	AC126544.2	HipSci	iPSC	chr17:46269308:T:C	0.15587	0.976273
chr17:46048999:C:T	rs7218319	AC126544.2	HipSci	iPSC	chr17:46269308:T:C	0.15587	0.976273
chr17:45635098:G:A	rs241044	AC126544.2	Lepik_2017	blood	chr17:45607197:T:C	0.49427	0.991589
chr17:46048999:C:T	rs7218319	AC126544.2	Lepik_2017	blood	chr17:45607197:T:C	0.49427	0.991589
chr17:45635098:G:A	rs241044	AC126544.2	TwinsUK	blood	chr17:46284989:A:G	0.11522	0.940359
chr17:45635098:G:A	rs241044	ARHGAP27	GTEx_v8	Skin_Not_Sun_Exposed_Suprapubic	chr17:45452321:T:C	0.10596	0.713799
chr17:45635098:G:A	rs241044	ARHGAP27	GTEx_v8	Skin_Sun_Exposed_Lower_leg	chr17:45462071:C:G	0.15829	0.734289
chr17:46048999:C:T	rs7218319	ARHGAP27	GTEx_v8	Skin_Sun_Exposed_Lower_leg	chr17:45462071:C:G	0.15829	0.734289
chr17:45635098:G:A	rs241044	ARHGAP27	Quach_2016	monocyte_naive	chr17:45479441:T:C	0.60125	0.747163
chr17:46048999:C:T	rs7218319	ARHGAP27	Quach_2016	monocyte_naive	chr17:45479441:T:C	0.60125	0.747163
chr17:45635098:G:A	rs241044	ARL17A	BrainSeq	brain	chr17:46261601:T:C	0.30153	0.977462
chr17:46048999:C:T	rs7218319	ARL17A	BrainSeq	brain	chr17:46261601:T:C	0.30153	0.977462
chr17:45635098:G:A	rs241044	ARL17A	GTEx_v8	Esophagus_Mucosa	chr17:46014622:T:C	0.1099	0.915802
chr17:46048999:C:T	rs7218319	ARL17A	GTEx_v8	Esophagus_Mucosa	chr17:46014622:T:C	0.1099	0.915802
chr17:45635098:G:A	rs241044	ARL17A	GTEx_v8	Skin_Sun_Exposed_Lower_leg	chr17:46018101:T:C	0.1271	0.927656
chr17:46048999:C:T	rs7218319	ARL17A	GTEx_v8	Skin_Sun_Exposed_Lower_leg	chr17:46018101:T:C	0.1271	0.927656
chr17:45635098:G:A	rs241044	DND1P1	GTEx_v8	Adrenal_Gland	chr17:45680084:C:A	0.30465	0.957158
chr17:46048999:C:T	rs7218319	DND1P1	GTEx_v8	Adrenal_Gland	chr17:45680084:C:A	0.30465	0.957158
chr17:45635098:G:A	rs241044	DND1P1	GTEx_v8	Brain_Anterior_cingulate_cortex_BA24	chr17:45680084:C:A	0.81587	0.957158
chr17:46048999:C:T	rs7218319	DND1P1	GTEx_v8	Brain_Anterior_cingulate_cortex_BA24	chr17:45680084:C:A	0.81587	0.957158
chr17:45635098:G:A	rs241044	DND1P1	GTEx_v8	Colon_Sigmoid	chr17:45680084:C:A	0.73604	0.957158
chr17:46048999:C:T	rs7218319	DND1P1	GTEx_v8	Colon_Sigmoid	chr17:45680084:C:A	0.73604	0.957158
chr17:45635098:G:A	rs241044	DND1P1	GTEx_v8	Small_Intestine_Terminal_Ileum	chr17:46065061:A:G	0.13371	0.990782
chr17:46048999:C:T	rs7218319	DND1P1	GTEx_v8	Small_Intestine_Terminal_Ileum	chr17:46065061:A:G	0.13371	0.990782
chr17:45635098:G:A	rs241044	DND1P1	GTEx_v8	Testis	chr17:46019187:G:A	0.42328	0.910695
chr17:46048999:C:T	rs7218319	DND1P1	GTEx_v8	Testis	chr17:46019187:G:A	0.42328	0.910695
chr17:45635098:G:A	rs241044	KANSL1	CommonMind	DLPFC_naive	chr17:46269308:T:C	0.32432	0.976273
chr17:46048999:C:T	rs7218319	KANSL1	CommonMind	DLPFC_naive	chr17:46269308:T:C	0.32432	0.976273
chr17:45635098:G:A	rs241044	KANSL1-AS1	BLUEPRINT_SE	monocyte	chr17:46236156:G:T	0.97191	0.9888
chr17:46048999:C:T	rs7218319	KANSL1-AS1	BLUEPRINT_SE	monocyte	chr17:46236156:G:T	0.97191	0.9888
chr17:45635098:G:A	rs241044	KANSL1-AS1	CommonMind	DLPFC_naive	chr17:46269308:T:C	0.30685	0.976273
chr17:46048999:C:T	rs7218319	KANSL1-AS1	CommonMind	DLPFC_naive	chr17:46269308:T:C	0.30685	0.976273
chr17:45635098:G:A	rs241044	KANSL1-AS1	GEUVADIS	LCL	chr17:46269308:T:C	0.43553	0.976273
chr17:46048999:C:T	rs7218319	KANSL1-AS1	GEUVADIS	LCL	chr17:46269308:T:C	0.43553	0.976273
chr17:45635098:G:A	rs241044	KANSL1-AS1	GTEx_v8	Adipose_Visceral_Omentum	chr17:46024197:T:C	0.58709	0.978466
chr17:46048999:C:T	rs7218319	KANSL1-AS1	GTEx_v8	Adipose_Visceral_Omentum	chr17:46024197:T:C	0.58709	0.978466
chr17:45635098:G:A	rs241044	KANSL1-AS1	GTEx_v8	Artery_Coronary	chr17:45757116:G:A	0.15008	0.995181
chr17:46048999:C:T	rs7218319	KANSL1-AS1	GTEx_v8	Artery_Coronary	chr17:45757116:G:A	0.15008	0.995181
chr17:45635098:G:A	rs241044	KANSL1-AS1	GTEx_v8	Heart_Atrial_Appendage	chr17:46024197:T:C	0.99331	0.978466
chr17:46048999:C:T	rs7218319	KANSL1-AS1	GTEx_v8	Heart_Atrial_Appendage	chr17:46024197:T:C	0.99331	0.978466
chr17:45635098:G:A	rs241044	KANSL1-AS1	GTEx_v8	Pituitary	chr17:45680084:C:A	0.24599	0.957158
chr17:46048999:C:T	rs7218319	KANSL1-AS1	GTEx_v8	Pituitary	chr17:45680084:C:A	0.24599	0.957158
chr17:45635098:G:A	rs241044	KANSL1-AS1	GTEx_v8	Testis	chr17:46227374:A:T	0.10077	0.975202
chr17:45635098:G:A	rs241044	KANSL1-AS1	GTEx_v8	Whole_Blood	chr17:45701314:T:A	0.33952	0.887157
chr17:46048999:C:T	rs7218319	KANSL1-AS1	GTEx_v8	Whole_Blood	chr17:45701314:T:A	0.33952	0.887157
chr17:45635098:G:A	rs241044	LINC02210	GTEx_v8	Brain_Hippocampus	chr17:45601827:G:A	0.10806	0.894988
chr17:46048999:C:T	rs7218319	LINC02210	GTEx_v8	Brain_Hippocampus	chr17:45601827:G:A	0.10806	0.894988
chr17:45635098:G:A	rs241044	LINC02210	GTEx_v8	Brain_Substantia_nigra	chr17:45592338:C:A	0.11673	0.972082
chr17:46048999:C:T	rs7218319	LINC02210	GTEx_v8	Brain_Substantia_nigra	chr17:45592338:C:A	0.11673	0.972082
chr17:45635098:G:A	rs241044	LINC02210	GTEx_v8	Breast_Mammary_Tissue	chr17:45930398:T:C	0.18184	0.973126
chr17:46048999:C:T	rs7218319	LINC02210	GTEx_v8	Breast_Mammary_Tissue	chr17:45930398:T:C	0.18184	0.973126
chr17:45635098:G:A	rs241044	LINC02210	GTEx_v8	Cells_Cultured_fibroblasts	chr17:46205378:G:C	0.16825	0.984307
chr17:46048999:C:T	rs7218319	LINC02210	GTEx_v8	Cells_Cultured_fibroblasts	chr17:46205378:G:C	0.16825	0.984307
chr17:45635098:G:A	rs241044	LINC02210	GTEx_v8	Minor_Salivary_Gland	chr17:45701985:G:A	0.44348	0.995181
chr17:46048999:C:T	rs7218319	LINC02210	GTEx_v8	Minor_Salivary_Gland	chr17:45701985:G:A	0.44348	0.995181
chr17:45635098:G:A	rs241044	LINC02210	GTEx_v8	Skin_Not_Sun_Exposed_Suprapubic	chr17:46120237:T:C	0.18182	0.991975
chr17:46048999:C:T	rs7218319	LINC02210	GTEx_v8	Skin_Not_Sun_Exposed_Suprapubic	chr17:46120237:T:C	0.18182	0.991975
chr17:45635098:G:A	rs241044	LINC02210	GTEx_v8	Stomach	chr17:45961642:G:A	0.10628	0.981163
chr17:46048999:C:T	rs7218319	LINC02210	GTEx_v8	Stomach	chr17:45961642:G:A	0.10628	0.981163
chr17:45635098:G:A	rs241044	LRRC37A	GTEx_v8	Liver	chr17:46222498:AC:A	0.60201	0.7147
chr17:45635098:G:A	rs241044	LRRC37A2	GTEx_v8	Esophagus_Muscularis	chr17:46262887:A:G	0.21315	0.983317
chr17:46048999:C:T	rs7218319	LRRC37A2	GTEx_v8	Esophagus_Muscularis	chr17:46262887:A:G	0.21315	0.983317
chr17:45635098:G:A	rs241044	LRRC37A2	Lepik_2017	blood	chr17:45895714:A:G	0.1242	0.991991
chr17:46048999:C:T	rs7218319	LRRC37A2	Lepik_2017	blood	chr17:45895714:A:G	0.1242	0.991991
chr17:45635098:G:A	rs241044	LRRC37A4P	GTEx_v8	Adipose_Subcutaneous	chr17:45832817:G:A	0.24786	0.989969
chr17:46048999:C:T	rs7218319	LRRC37A4P	GTEx_v8	Adipose_Subcutaneous	chr17:45832817:G:A	0.24786	0.989969
chr17:45635098:G:A	rs241044	LRRC37A4P	GTEx_v8	Brain_Nucleus_accumbens_basal_ganglia	chr17:45818135:G:C	0.16006	0.990782
chr17:46048999:C:T	rs7218319	LRRC37A4P	GTEx_v8	Brain_Nucleus_accumbens_basal_ganglia	chr17:45818135:G:C	0.16006	0.990782
chr17:45635098:G:A	rs241044	LRRC37A4P	GTEx_v8	Cells_Cultured_fibroblasts	chr17:45706207:C:T	0.47907	0.981178
chr17:46048999:C:T	rs7218319	LRRC37A4P	GTEx_v8	Cells_Cultured_fibroblasts	chr17:45706207:C:T	0.47907	0.981178
chr17:45635098:G:A	rs241044	LRRC37A4P	GTEx_v8	Esophagus_Muscularis	chr17:46192180:C:T	0.26615	0.990797
chr17:46048999:C:T	rs7218319	LRRC37A4P	GTEx_v8	Esophagus_Muscularis	chr17:46192180:C:T	0.26615	0.990797
chr17:45635098:G:A	rs241044	LRRC37A4P	GTEx_v8	Heart_Left_Ventricle	chr17:45856213:C:A	0.57022	0.984835
chr17:46048999:C:T	rs7218319	LRRC37A4P	GTEx_v8	Heart_Left_Ventricle	chr17:45856213:C:A	0.57022	0.984835
chr17:45635098:G:A	rs241044	LRRC37A4P	GTEx_v8	Liver	chr17:45638061:T:C	0.3421	0.990482
chr17:46048999:C:T	rs7218319	LRRC37A4P	GTEx_v8	Liver	chr17:45638061:T:C	0.3421	0.990482
chr17:45635098:G:A	rs241044	LRRC37A4P	GTEx_v8	Ovary	chr17:45950817:T:C	0.16391	0.99198
chr17:46048999:C:T	rs7218319	LRRC37A4P	GTEx_v8	Ovary	chr17:45950817:T:C	0.16391	0.99198
chr17:45635098:G:A	rs241044	LRRC37A4P	GTEx_v8	Skin_Not_Sun_Exposed_Suprapubic	chr17:45672614:T:C	0.98222	0.996392
chr17:46048999:C:T	rs7218319	LRRC37A4P	GTEx_v8	Skin_Not_Sun_Exposed_Suprapubic	chr17:45672614:T:C	0.98222	0.996392
chr17:45635098:G:A	rs241044	MAPT	GTEx_v8	Lung	chr17:45941153:T:C	0.13643	0.903357
chr17:46048999:C:T	rs7218319	MAPT	GTEx_v8	Lung	chr17:45941153:T:C	0.13643	0.903357
chr17:45635098:G:A	rs241044	PLEKHM1	GTEx_v8	Adipose_Subcutaneous	chr17:45407537:T:C	0.18165	0.721856
chr17:46048999:C:T	rs7218319	PLEKHM1	GTEx_v8	Adipose_Subcutaneous	chr17:45407537:T:C	0.18165	0.721856
chr17:45635098:G:A	rs241044	PLEKHM1	GTEx_v8	Brain_Nucleus_accumbens_basal_ganglia	chr17:45855423:C:T	0.40769	0.753951
chr17:46048999:C:T	rs7218319	PLEKHM1	GTEx_v8	Brain_Nucleus_accumbens_basal_ganglia	chr17:45855423:C:T	0.40769	0.753951
chr17:49863260:C:A	rs3848456	DLX3	GTEx_v8	Lung	chr17:49863260:C:A	0.95536	1
chr17:49863260:C:A	rs3848456	XYLT2	GTEx_v8	Esophagus_Mucosa	chr17:49872966:T:C	0.72562	0.961515
chr19:4717660:A:G	rs12610495	DPP9	Peng_2018	placenta_naive	chr19:4719013:C:G	0.99325	0.741566
chr19:10352442:G:C	rs34536443	AC011529.1	GTEx_v8	Artery_Tibial	chr19:10381598:C:T	0.4553	0.698794
chr19:48702888:G:C	rs516316	FUT2	CEDAR	ileum	chr19:48702851:C:G	0.17753	0.997385
chr19:48706594:A:G	rs646327	FUT2	CEDAR	ileum	chr19:48702851:C:G	0.17753	0.997385
chr19:48745473:G:A	rs838145	FUT2	CEDAR	ileum	chr19:48702851:C:G	0.17753	0.997385
chr19:48702888:G:C	rs516316	FUT2	GTEx_v8	Brain_Nucleus_accumbens_basal_ganglia	chr19:48745473:G:A	0.24701	0.625448
chr19:48706594:A:G	rs646327	FUT2	GTEx_v8	Brain_Nucleus_accumbens_basal_ganglia	chr19:48745473:G:A	0.24701	0.625448
chr19:48745473:G:A	rs838145	FUT2	GTEx_v8	Brain_Nucleus_accumbens_basal_ganglia	chr19:48745473:G:A	0.24701	0.625448
chr19:48702888:G:C	rs516316	FUT2	GTEx_v8	Cells_Cultured_fibroblasts	chr19:48702851:C:G	0.14972	0.997385
chr19:48706594:A:G	rs646327	FUT2	GTEx_v8	Cells_Cultured_fibroblasts	chr19:48702851:C:G	0.14972	0.997385
chr19:48745473:G:A	rs838145	FUT2	GTEx_v8	Cells_Cultured_fibroblasts	chr19:48702851:C:G	0.14972	0.997385
chr19:48702888:G:C	rs516316	FUT2	GTEx_v8	Colon_Transverse	chr19:48702851:C:G	0.14961	0.997385
chr19:48706594:A:G	rs646327	FUT2	GTEx_v8	Colon_Transverse	chr19:48702851:C:G	0.14961	0.997385
chr19:48745473:G:A	rs838145	FUT2	GTEx_v8	Colon_Transverse	chr19:48702851:C:G	0.14961	0.997385
chr19:48702888:G:C	rs516316	FUT2	GTEx_v8	Esophagus_Mucosa	chr19:48702851:C:G	0.16667	0.997385
chr19:48706594:A:G	rs646327	FUT2	GTEx_v8	Esophagus_Mucosa	chr19:48702851:C:G	0.16667	0.997385
chr19:48745473:G:A	rs838145	FUT2	GTEx_v8	Esophagus_Mucosa	chr19:48702851:C:G	0.16667	0.997385
chr19:48702888:G:C	rs516316	FUT2	GTEx_v8	Minor_Salivary_Gland	chr19:48702851:C:G	0.16669	0.997385
chr19:48706594:A:G	rs646327	FUT2	GTEx_v8	Minor_Salivary_Gland	chr19:48702851:C:G	0.16669	0.997385
chr19:48745473:G:A	rs838145	FUT2	GTEx_v8	Minor_Salivary_Gland	chr19:48702851:C:G	0.16669	0.997385
chr19:48702888:G:C	rs516316	FUT2	GTEx_v8	Pancreas	chr19:48702851:C:G	0.16667	0.997385
chr19:48706594:A:G	rs646327	FUT2	GTEx_v8	Pancreas	chr19:48702851:C:G	0.16667	0.997385
chr19:48745473:G:A	rs838145	FUT2	GTEx_v8	Pancreas	chr19:48702851:C:G	0.16667	0.997385
chr19:48702888:G:C	rs516316	FUT2	GTEx_v8	Skin_Not_Sun_Exposed_Suprapubic	chr19:48702851:C:G	0.16717	0.997385
chr19:48706594:A:G	rs646327	FUT2	GTEx_v8	Skin_Not_Sun_Exposed_Suprapubic	chr19:48702851:C:G	0.16717	0.997385
chr19:48745473:G:A	rs838145	FUT2	GTEx_v8	Skin_Not_Sun_Exposed_Suprapubic	chr19:48702851:C:G	0.16717	0.997385
chr19:48702888:G:C	rs516316	FUT2	GTEx_v8	Skin_Sun_Exposed_Lower_leg	chr19:48702851:C:G	0.16716	0.997385
chr19:48706594:A:G	rs646327	FUT2	GTEx_v8	Skin_Sun_Exposed_Lower_leg	chr19:48702851:C:G	0.16716	0.997385
chr19:48745473:G:A	rs838145	FUT2	GTEx_v8	Skin_Sun_Exposed_Lower_leg	chr19:48702851:C:G	0.16716	0.997385
chr19:48702888:G:C	rs516316	FUT2	GTEx_v8	Small_Intestine_Terminal_Ileum	chr19:48702851:C:G	0.16655	0.997385
chr19:48706594:A:G	rs646327	FUT2	GTEx_v8	Small_Intestine_Terminal_Ileum	chr19:48702851:C:G	0.16655	0.997385
chr19:48745473:G:A	rs838145	FUT2	GTEx_v8	Small_Intestine_Terminal_Ileum	chr19:48702851:C:G	0.16655	0.997385
chr19:48702888:G:C	rs516316	FUT2	GTEx_v8	Stomach	chr19:48702851:C:G	0.13929	0.997385
chr19:48706594:A:G	rs646327	FUT2	GTEx_v8	Stomach	chr19:48702851:C:G	0.13929	0.997385
chr19:48745473:G:A	rs838145	FUT2	GTEx_v8	Stomach	chr19:48702851:C:G	0.13929	0.997385
chr19:48702888:G:C	rs516316	FUT2	HipSci	iPSC	chr19:48702888:G:C	0.17774	0.997385
chr19:48706594:A:G	rs646327	FUT2	HipSci	iPSC	chr19:48702888:G:C	0.17774	0.997385
chr19:48745473:G:A	rs838145	FUT2	HipSci	iPSC	chr19:48702888:G:C	0.17774	0.997385
chr19:48702888:G:C	rs516316	FUT2	iPSCORE	iPSC	chr19:48703417:G:A	0.94389	0.995559
chr19:48706594:A:G	rs646327	FUT2	iPSCORE	iPSC	chr19:48703417:G:A	0.94389	0.995559
chr19:48745473:G:A	rs838145	FUT2	iPSCORE	iPSC	chr19:48703417:G:A	0.94389	0.995559
chr19:48702888:G:C	rs516316	FUT2	PhLiPS	iPSC	chr19:48702851:C:G	0.19927	0.997385
chr19:48706594:A:G	rs646327	FUT2	PhLiPS	iPSC	chr19:48702851:C:G	0.19927	0.997385
chr19:48745473:G:A	rs838145	FUT2	PhLiPS	iPSC	chr19:48702851:C:G	0.19927	0.997385
chr19:48702888:G:C	rs516316	FUT2	TwinsUK	skin	chr19:48703205:C:T	0.17737	0.997385
chr19:48706594:A:G	rs646327	FUT2	TwinsUK	skin	chr19:48703205:C:T	0.17737	0.997385
chr19:48745473:G:A	rs838145	FUT2	TwinsUK	skin	chr19:48703205:C:T	0.17737	0.997385
chr19:48702888:G:C	rs516316	MAMSTR	GTEx_v8	Brain_Caudate_basal_ganglia	chr19:48714803:C:T	0.13475	0.776623
chr19:48706594:A:G	rs646327	MAMSTR	GTEx_v8	Brain_Caudate_basal_ganglia	chr19:48714803:C:T	0.13475	0.776623
chr19:48745473:G:A	rs838145	MAMSTR	GTEx_v8	Brain_Caudate_basal_ganglia	chr19:48714803:C:T	0.13475	0.776623
chr19:48702888:G:C	rs516316	MAMSTR	GTEx_v8	Brain_Hippocampus	chr19:48710027:G:A	0.11135	0.838768
chr19:48706594:A:G	rs646327	MAMSTR	GTEx_v8	Brain_Hippocampus	chr19:48710027:G:A	0.11135	0.838768
chr19:48745473:G:A	rs838145	MAMSTR	GTEx_v8	Brain_Hippocampus	chr19:48710027:G:A	0.11135	0.838768
chr19:48702888:G:C	rs516316	MAMSTR	GTEx_v8	Brain_Hypothalamus	chr19:48724186:C:T	0.25576	0.636013
chr19:48706594:A:G	rs646327	MAMSTR	GTEx_v8	Brain_Hypothalamus	chr19:48724186:C:T	0.25576	0.636013
chr19:48745473:G:A	rs838145	MAMSTR	GTEx_v8	Brain_Hypothalamus	chr19:48724186:C:T	0.25576	0.636013
chr19:48702888:G:C	rs516316	MAMSTR	GTEx_v8	Brain_Putamen_basal_ganglia	chr19:48714803:C:T	0.11151	0.776623
chr19:48706594:A:G	rs646327	MAMSTR	GTEx_v8	Brain_Putamen_basal_ganglia	chr19:48714803:C:T	0.11151	0.776623
chr19:48745473:G:A	rs838145	MAMSTR	GTEx_v8	Brain_Putamen_basal_ganglia	chr19:48714803:C:T	0.11151	0.776623
chr19:48702888:G:C	rs516316	MAMSTR	GTEx_v8	Esophagus_Muscularis	chr19:48716202:T:C	0.30409	0.838768
chr19:48706594:A:G	rs646327	MAMSTR	GTEx_v8	Esophagus_Muscularis	chr19:48716202:T:C	0.30409	0.838768
chr19:48745473:G:A	rs838145	MAMSTR	GTEx_v8	Esophagus_Muscularis	chr19:48716202:T:C	0.30409	0.838768
chr19:48702888:G:C	rs516316	MAMSTR	GTEx_v8	Heart_Atrial_Appendage	chr19:48716202:T:C	0.41064	0.640093
chr19:48706594:A:G	rs646327	MAMSTR	GTEx_v8	Heart_Atrial_Appendage	chr19:48716202:T:C	0.41064	0.640093
chr19:48745473:G:A	rs838145	MAMSTR	GTEx_v8	Heart_Atrial_Appendage	chr19:48716202:T:C	0.41064	0.640093
chr19:48702888:G:C	rs516316	NTN5	BLUEPRINT_PE	T-cell	chr19:48700572:C:T	0.41856	0.808224
chr19:48706594:A:G	rs646327	NTN5	BLUEPRINT_PE	T-cell	chr19:48700572:C:T	0.41856	0.808224
chr19:48745473:G:A	rs838145	NTN5	BLUEPRINT_PE	T-cell	chr19:48700572:C:T	0.41856	0.808224
chr19:48702888:G:C	rs516316	NTN5	BrainSeq	brain	chr19:48703728:G:A	0.26011	0.892194
chr19:48706594:A:G	rs646327	NTN5	BrainSeq	brain	chr19:48703728:G:A	0.26011	0.892194
chr19:48745473:G:A	rs838145	NTN5	BrainSeq	brain	chr19:48703728:G:A	0.26011	0.892194
chr19:48702888:G:C	rs516316	NTN5	GTEx_v8	Adipose_Subcutaneous	chr19:48714803:C:T	0.15211	0.639314
chr19:48706594:A:G	rs646327	NTN5	GTEx_v8	Adipose_Subcutaneous	chr19:48714803:C:T	0.15211	0.639314
chr19:48745473:G:A	rs838145	NTN5	GTEx_v8	Adipose_Subcutaneous	chr19:48714803:C:T	0.15211	0.639314
chr19:48702888:G:C	rs516316	NTN5	GTEx_v8	Brain_Cerebellum	chr19:48715345:C:T	0.14655	0.776623
chr19:48706594:A:G	rs646327	NTN5	GTEx_v8	Brain_Cerebellum	chr19:48715345:C:T	0.14655	0.776623
chr19:48745473:G:A	rs838145	NTN5	GTEx_v8	Brain_Cerebellum	chr19:48715345:C:T	0.14655	0.776623
chr19:48702888:G:C	rs516316	NTN5	GTEx_v8	Brain_Cortex	chr19:48726066:G:A	0.88468	0.611445
chr19:48706594:A:G	rs646327	NTN5	GTEx_v8	Brain_Cortex	chr19:48726066:G:A	0.88468	0.611445
chr19:48745473:G:A	rs838145	NTN5	GTEx_v8	Brain_Cortex	chr19:48726066:G:A	0.88468	0.611445
chr19:48702888:G:C	rs516316	NTN5	GTEx_v8	Brain_Frontal_Cortex_BA9	chr19:48716202:T:C	0.39669	0.640093
chr19:48706594:A:G	rs646327	NTN5	GTEx_v8	Brain_Frontal_Cortex_BA9	chr19:48716202:T:C	0.39669	0.640093
chr19:48745473:G:A	rs838145	NTN5	GTEx_v8	Brain_Frontal_Cortex_BA9	chr19:48716202:T:C	0.39669	0.640093
chr19:48702888:G:C	rs516316	NTN5	GTEx_v8	Brain_Nucleus_accumbens_basal_ganglia	chr19:48702851:C:G	0.15539	0.997385
chr19:48706594:A:G	rs646327	NTN5	GTEx_v8	Brain_Nucleus_accumbens_basal_ganglia	chr19:48702851:C:G	0.15539	0.997385
chr19:48745473:G:A	rs838145	NTN5	GTEx_v8	Brain_Nucleus_accumbens_basal_ganglia	chr19:48702851:C:G	0.15539	0.997385
chr19:48702888:G:C	rs516316	NTN5	GTEx_v8	Cells_Cultured_fibroblasts	chr19:48703346:C:T	0.40351	0.743624
chr19:48706594:A:G	rs646327	NTN5	GTEx_v8	Cells_Cultured_fibroblasts	chr19:48703346:C:T	0.40351	0.743624
chr19:48745473:G:A	rs838145	NTN5	GTEx_v8	Cells_Cultured_fibroblasts	chr19:48703346:C:T	0.40351	0.743624
chr19:48702888:G:C	rs516316	NTN5	GTEx_v8	Colon_Transverse	chr19:48703346:C:T	0.98384	0.743624
chr19:48706594:A:G	rs646327	NTN5	GTEx_v8	Colon_Transverse	chr19:48703346:C:T	0.98384	0.743624
chr19:48745473:G:A	rs838145	NTN5	GTEx_v8	Colon_Transverse	chr19:48703346:C:T	0.98384	0.743624
chr19:48702888:G:C	rs516316	NTN5	GTEx_v8	Esophagus_Mucosa	chr19:48703346:C:T	0.6917	0.743624
chr19:48706594:A:G	rs646327	NTN5	GTEx_v8	Esophagus_Mucosa	chr19:48703346:C:T	0.6917	0.743624
chr19:48745473:G:A	rs838145	NTN5	GTEx_v8	Esophagus_Mucosa	chr19:48703346:C:T	0.6917	0.743624
chr19:48702888:G:C	rs516316	NTN5	GTEx_v8	Esophagus_Muscularis	chr19:48703346:C:T	0.98926	0.743624
chr19:48706594:A:G	rs646327	NTN5	GTEx_v8	Esophagus_Muscularis	chr19:48703346:C:T	0.98926	0.743624
chr19:48745473:G:A	rs838145	NTN5	GTEx_v8	Esophagus_Muscularis	chr19:48703346:C:T	0.98926	0.743624
chr19:48702888:G:C	rs516316	NTN5	GTEx_v8	Heart_Atrial_Appendage	chr19:48703346:C:T	0.38746	0.743624
chr19:48706594:A:G	rs646327	NTN5	GTEx_v8	Heart_Atrial_Appendage	chr19:48703346:C:T	0.38746	0.743624
chr19:48745473:G:A	rs838145	NTN5	GTEx_v8	Heart_Atrial_Appendage	chr19:48703346:C:T	0.38746	0.743624
chr19:48702888:G:C	rs516316	NTN5	GTEx_v8	Lung	chr19:48706207:C:A	0.12616	0.886321
chr19:48706594:A:G	rs646327	NTN5	GTEx_v8	Lung	chr19:48706207:C:A	0.12616	0.886321
chr19:48745473:G:A	rs838145	NTN5	GTEx_v8	Lung	chr19:48706207:C:A	0.12616	0.886321
chr19:48702888:G:C	rs516316	NTN5	GTEx_v8	Minor_Salivary_Gland	chr19:48726066:G:A	0.74062	0.611445
chr19:48706594:A:G	rs646327	NTN5	GTEx_v8	Minor_Salivary_Gland	chr19:48726066:G:A	0.74062	0.611445
chr19:48745473:G:A	rs838145	NTN5	GTEx_v8	Minor_Salivary_Gland	chr19:48726066:G:A	0.74062	0.611445
chr19:48702888:G:C	rs516316	NTN5	GTEx_v8	Nerve_Tibial	chr19:48702851:C:G	0.1139	0.997385
chr19:48706594:A:G	rs646327	NTN5	GTEx_v8	Nerve_Tibial	chr19:48702851:C:G	0.1139	0.997385
chr19:48745473:G:A	rs838145	NTN5	GTEx_v8	Nerve_Tibial	chr19:48702851:C:G	0.1139	0.997385
chr19:48702888:G:C	rs516316	NTN5	GTEx_v8	Skin_Not_Sun_Exposed_Suprapubic	chr19:48726066:G:A	0.36674	0.611445
chr19:48706594:A:G	rs646327	NTN5	GTEx_v8	Skin_Not_Sun_Exposed_Suprapubic	chr19:48726066:G:A	0.36674	0.611445
chr19:48745473:G:A	rs838145	NTN5	GTEx_v8	Skin_Not_Sun_Exposed_Suprapubic	chr19:48726066:G:A	0.36674	0.611445
chr19:48702888:G:C	rs516316	NTN5	GTEx_v8	Skin_Sun_Exposed_Lower_leg	chr19:48715345:C:T	0.81618	0.638132
chr19:48706594:A:G	rs646327	NTN5	GTEx_v8	Skin_Sun_Exposed_Lower_leg	chr19:48715345:C:T	0.81618	0.638132
chr19:48745473:G:A	rs838145	NTN5	GTEx_v8	Skin_Sun_Exposed_Lower_leg	chr19:48715345:C:T	0.81618	0.638132
chr19:48702888:G:C	rs516316	NTN5	GTEx_v8	Small_Intestine_Terminal_Ileum	chr19:48726066:G:A	0.31325	0.743624
chr19:48706594:A:G	rs646327	NTN5	GTEx_v8	Small_Intestine_Terminal_Ileum	chr19:48726066:G:A	0.31325	0.743624
chr19:48745473:G:A	rs838145	NTN5	GTEx_v8	Small_Intestine_Terminal_Ileum	chr19:48726066:G:A	0.31325	0.743624
chr19:48702888:G:C	rs516316	NTN5	GTEx_v8	Spleen	chr19:48703346:C:T	0.98202	0.743624
chr19:48706594:A:G	rs646327	NTN5	GTEx_v8	Spleen	chr19:48703346:C:T	0.98202	0.743624
chr19:48745473:G:A	rs838145	NTN5	GTEx_v8	Spleen	chr19:48703346:C:T	0.98202	0.743624
chr19:48702888:G:C	rs516316	NTN5	GTEx_v8	Testis	chr19:48716202:T:C	0.17185	0.640093
chr19:48706594:A:G	rs646327	NTN5	GTEx_v8	Testis	chr19:48716202:T:C	0.17185	0.640093
chr19:48745473:G:A	rs838145	NTN5	GTEx_v8	Testis	chr19:48716202:T:C	0.17185	0.640093
chr19:48702888:G:C	rs516316	NTN5	GTEx_v8	Whole_Blood	chr19:48702851:C:G	0.16515	0.997385
chr19:48706594:A:G	rs646327	NTN5	GTEx_v8	Whole_Blood	chr19:48702851:C:G	0.16515	0.997385
chr19:48745473:G:A	rs838145	NTN5	GTEx_v8	Whole_Blood	chr19:48702851:C:G	0.16515	0.997385
chr19:48702888:G:C	rs516316	NTN5	Lepik_2017	blood	chr19:48702915:C:T	0.2234	0.997385
chr19:48706594:A:G	rs646327	NTN5	Lepik_2017	blood	chr19:48702915:C:T	0.2234	0.997385
chr19:48745473:G:A	rs838145	NTN5	Lepik_2017	blood	chr19:48702915:C:T	0.2234	0.997385
chr19:48702888:G:C	rs516316	NTN5	TwinsUK	skin	chr19:48716202:T:C	0.13941	0.639314
chr19:48706594:A:G	rs646327	NTN5	TwinsUK	skin	chr19:48716202:T:C	0.13941	0.639314
chr19:48745473:G:A	rs838145	NTN5	TwinsUK	skin	chr19:48716202:T:C	0.13941	0.639314
chr19:48702888:G:C	rs516316	RASIP1	GENCORD	fibroblast	chr19:48726066:G:A	0.29273	0.611445
chr19:48706594:A:G	rs646327	RASIP1	GENCORD	fibroblast	chr19:48726066:G:A	0.29273	0.611445
chr19:48745473:G:A	rs838145	RASIP1	GENCORD	fibroblast	chr19:48726066:G:A	0.29273	0.611445
chr19:48702888:G:C	rs516316	RASIP1	GTEx_v8	Artery_Aorta	chr19:48723786:G:A	0.37337	0.631547
chr19:48706594:A:G	rs646327	RASIP1	GTEx_v8	Artery_Aorta	chr19:48723786:G:A	0.37337	0.631547
chr19:48745473:G:A	rs838145	RASIP1	GTEx_v8	Artery_Aorta	chr19:48723786:G:A	0.37337	0.631547
chr19:48702888:G:C	rs516316	RASIP1	GTEx_v8	Cells_Cultured_fibroblasts	chr19:48724186:C:T	0.37933	0.633541
chr19:48706594:A:G	rs646327	RASIP1	GTEx_v8	Cells_Cultured_fibroblasts	chr19:48724186:C:T	0.37933	0.633541
chr19:48745473:G:A	rs838145	RASIP1	GTEx_v8	Cells_Cultured_fibroblasts	chr19:48724186:C:T	0.37933	0.633541
chr19:48702888:G:C	rs516316	RASIP1	GTEx_v8	Colon_Sigmoid	chr19:48726268:T:C	0.74648	0.635878
chr19:48706594:A:G	rs646327	RASIP1	GTEx_v8	Colon_Sigmoid	chr19:48726268:T:C	0.74648	0.635878
chr19:48745473:G:A	rs838145	RASIP1	GTEx_v8	Colon_Sigmoid	chr19:48726268:T:C	0.74648	0.635878
chr19:48702888:G:C	rs516316	RASIP1	GTEx_v8	Colon_Transverse	chr19:48711838:C:T	0.17389	0.639314
chr19:48706594:A:G	rs646327	RASIP1	GTEx_v8	Colon_Transverse	chr19:48711838:C:T	0.17389	0.639314
chr19:48745473:G:A	rs838145	RASIP1	GTEx_v8	Colon_Transverse	chr19:48711838:C:T	0.17389	0.639314
chr19:48702888:G:C	rs516316	RASIP1	GTEx_v8	Esophagus_Gastroesophageal_Junction	chr19:48723786:G:A	0.2097	0.631547
chr19:48706594:A:G	rs646327	RASIP1	GTEx_v8	Esophagus_Gastroesophageal_Junction	chr19:48723786:G:A	0.2097	0.631547
chr19:48745473:G:A	rs838145	RASIP1	GTEx_v8	Esophagus_Gastroesophageal_Junction	chr19:48723786:G:A	0.2097	0.631547
chr19:48702888:G:C	rs516316	RASIP1	GTEx_v8	Esophagus_Mucosa	chr19:48728969:G:A	0.24931	0.633541
chr19:48706594:A:G	rs646327	RASIP1	GTEx_v8	Esophagus_Mucosa	chr19:48728969:G:A	0.24931	0.633541
chr19:48745473:G:A	rs838145	RASIP1	GTEx_v8	Esophagus_Mucosa	chr19:48728969:G:A	0.24931	0.633541
chr19:48702888:G:C	rs516316	RASIP1	GTEx_v8	Esophagus_Muscularis	chr19:48723786:G:A	0.15647	0.631547
chr19:48706594:A:G	rs646327	RASIP1	GTEx_v8	Esophagus_Muscularis	chr19:48723786:G:A	0.15647	0.631547
chr19:48745473:G:A	rs838145	RASIP1	GTEx_v8	Esophagus_Muscularis	chr19:48723786:G:A	0.15647	0.631547
chr19:48702888:G:C	rs516316	RASIP1	GTEx_v8	Ovary	chr19:48717066:A:G	0.1912	0.639314
chr19:48706594:A:G	rs646327	RASIP1	GTEx_v8	Ovary	chr19:48717066:A:G	0.1912	0.639314
chr19:48745473:G:A	rs838145	RASIP1	GTEx_v8	Ovary	chr19:48717066:A:G	0.1912	0.639314
chr19:48702888:G:C	rs516316	RASIP1	GTEx_v8	Skin_Not_Sun_Exposed_Suprapubic	chr19:48728969:G:A	0.49837	0.635878
chr19:48706594:A:G	rs646327	RASIP1	GTEx_v8	Skin_Not_Sun_Exposed_Suprapubic	chr19:48728969:G:A	0.49837	0.635878
chr19:48745473:G:A	rs838145	RASIP1	GTEx_v8	Skin_Not_Sun_Exposed_Suprapubic	chr19:48728969:G:A	0.49837	0.635878
chr19:48702888:G:C	rs516316	RASIP1	GTEx_v8	Skin_Sun_Exposed_Lower_leg	chr19:48722509:A:T	0.11635	0.620438
chr19:48706594:A:G	rs646327	RASIP1	GTEx_v8	Skin_Sun_Exposed_Lower_leg	chr19:48722509:A:T	0.11635	0.620438
chr19:48745473:G:A	rs838145	RASIP1	GTEx_v8	Skin_Sun_Exposed_Lower_leg	chr19:48722509:A:T	0.11635	0.620438
chr19:48702888:G:C	rs516316	RASIP1	TwinsUK	skin	chr19:48725015:T:C	0.11637	0.631547
chr19:48706594:A:G	rs646327	RASIP1	TwinsUK	skin	chr19:48725015:T:C	0.11637	0.631547
chr19:48745473:G:A	rs838145	RASIP1	TwinsUK	skin	chr19:48725015:T:C	0.11637	0.631547
chr19:48702888:G:C	rs516316	SEC1P	GTEx_v8	Pituitary	chr19:48702851:C:G	0.15966	0.997385
chr19:48706594:A:G	rs646327	SEC1P	GTEx_v8	Pituitary	chr19:48702851:C:G	0.15966	0.997385
chr19:48745473:G:A	rs838145	SEC1P	GTEx_v8	Pituitary	chr19:48702851:C:G	0.15966	0.997385
chr19:48702888:G:C	rs516316	SEC1P	GTEx_v8	Thyroid	chr19:48702851:C:G	0.14147	0.997385
chr19:48706594:A:G	rs646327	SEC1P	GTEx_v8	Thyroid	chr19:48702851:C:G	0.14147	0.997385
chr19:48745473:G:A	rs838145	SEC1P	GTEx_v8	Thyroid	chr19:48702851:C:G	0.14147	0.997385
chr19:50375883:G:T	rs12972221	KCNC3	GENCORD	LCL	chr19:50345954:G:A	0.17534	0.721024
chr19:50379362:T:C	rs1405655	KCNC3	GENCORD	LCL	chr19:50345954:G:A	0.17534	0.721024
chr19:50375883:G:T	rs12972221	KCNC3	GTEx_v8	Nerve_Tibial	chr19:50354762:C:T	0.21749	0.728073
chr19:50379362:T:C	rs1405655	KCNC3	GTEx_v8	Nerve_Tibial	chr19:50354762:C:T	0.21749	0.728073
chr19:50375883:G:T	rs12972221	KCNC3	GTEx_v8	Spleen	chr19:50342447:G:A	0.24996	0.721024
chr19:50379362:T:C	rs1405655	KCNC3	GTEx_v8	Spleen	chr19:50342447:G:A	0.24996	0.721024
chr19:50375883:G:T	rs12972221	KCNC3	Lepik_2017	blood	chr19:50345954:G:A	0.37585	0.721024
chr19:50379362:T:C	rs1405655	KCNC3	Lepik_2017	blood	chr19:50345954:G:A	0.37585	0.721024
chr19:50375883:G:T	rs12972221	KCNC3	Nedelec_2016	macrophage_Listeria	chr19:50348677:C:T	0.20292	0.797123
chr19:50379362:T:C	rs1405655	KCNC3	Nedelec_2016	macrophage_Listeria	chr19:50348677:C:T	0.20292	0.797123
chr19:50375883:G:T	rs12972221	KCNC3	Nedelec_2016	macrophage_naive	chr19:50348677:C:T	0.23357	0.797123
chr19:50379362:T:C	rs1405655	KCNC3	Nedelec_2016	macrophage_naive	chr19:50348677:C:T	0.23357	0.797123
chr19:50375883:G:T	rs12972221	KCNC3	Nedelec_2016	macrophage_Salmonella	chr19:50343304:A:G	0.16968	0.721024
chr19:50379362:T:C	rs1405655	KCNC3	Nedelec_2016	macrophage_Salmonella	chr19:50343304:A:G	0.16968	0.721024
chr19:50375883:G:T	rs12972221	KCNC3	Quach_2016	monocyte_IAV	chr19:50342447:G:A	0.24748	0.721024
chr19:50379362:T:C	rs1405655	KCNC3	Quach_2016	monocyte_IAV	chr19:50342447:G:A	0.24748	0.721024
chr19:50375883:G:T	rs12972221	KCNC3	Quach_2016	monocyte_LPS	chr19:50342447:G:A	0.28454	0.721024
chr19:50379362:T:C	rs1405655	KCNC3	Quach_2016	monocyte_LPS	chr19:50342447:G:A	0.28454	0.721024
chr19:50375883:G:T	rs12972221	KCNC3	Quach_2016	monocyte_naive	chr19:50342447:G:A	0.21331	0.721024
chr19:50379362:T:C	rs1405655	KCNC3	Quach_2016	monocyte_naive	chr19:50342447:G:A	0.21331	0.721024
chr19:50375883:G:T	rs12972221	KCNC3	Quach_2016	monocyte_Pam3CSK4	chr19:50342447:G:A	0.28758	0.721024
chr19:50379362:T:C	rs1405655	KCNC3	Quach_2016	monocyte_Pam3CSK4	chr19:50342447:G:A	0.28758	0.721024
chr19:50375883:G:T	rs12972221	KCNC3	Schmiedel_2018	B-cell_naive	chr19:50345954:G:A	0.23993	0.721024
chr19:50379362:T:C	rs1405655	KCNC3	Schmiedel_2018	B-cell_naive	chr19:50345954:G:A	0.23993	0.721024
chr19:50375883:G:T	rs12972221	KCNC3	Schmiedel_2018	monocyte_CD16_naive	chr19:50350423:A:C	0.35212	0.728527
chr19:50379362:T:C	rs1405655	KCNC3	Schmiedel_2018	monocyte_CD16_naive	chr19:50350423:A:C	0.35212	0.728527
chr19:50375883:G:T	rs12972221	NAPSA	CEDAR	monocyte_CD14	chr19:50345954:G:A	0.47982	0.728073
chr19:50379362:T:C	rs1405655	NAPSA	CEDAR	monocyte_CD14	chr19:50345954:G:A	0.47982	0.728073
chr19:50375883:G:T	rs12972221	NAPSA	Fairfax_2014	monocyte_IFN24	chr19:50350423:A:C	0.99584	0.799198
chr19:50379362:T:C	rs1405655	NAPSA	Fairfax_2014	monocyte_IFN24	chr19:50350423:A:C	0.99584	0.799198
chr19:50375883:G:T	rs12972221	NAPSA	Fairfax_2014	monocyte_LPS2	chr19:50349573:C:T	0.97795	0.608458
chr19:50379362:T:C	rs1405655	NAPSA	Fairfax_2014	monocyte_LPS2	chr19:50349573:C:T	0.97795	0.608458
chr19:50375883:G:T	rs12972221	NAPSA	Fairfax_2014	monocyte_naive	chr19:50348677:C:T	0.67656	0.797123
chr19:50379362:T:C	rs1405655	NAPSA	Fairfax_2014	monocyte_naive	chr19:50348677:C:T	0.67656	0.797123
chr19:50375883:G:T	rs12972221	NAPSA	GTEx_v8	Breast_Mammary_Tissue	chr19:50379362:T:C	0.21953	0.979965
chr19:50379362:T:C	rs1405655	NAPSA	GTEx_v8	Breast_Mammary_Tissue	chr19:50379362:T:C	0.21953	0.979965
chr19:50375883:G:T	rs12972221	NAPSA	GTEx_v8	Esophagus_Gastroesophageal_Junction	chr19:50367890:A:G	0.17201	0.979989
chr19:50379362:T:C	rs1405655	NAPSA	GTEx_v8	Esophagus_Gastroesophageal_Junction	chr19:50367890:A:G	0.17201	0.979989
chr19:50375883:G:T	rs12972221	NAPSA	GTEx_v8	Esophagus_Mucosa	chr19:50369462:G:C	0.46761	0.979965
chr19:50379362:T:C	rs1405655	NAPSA	GTEx_v8	Esophagus_Mucosa	chr19:50369462:G:C	0.46761	0.979965
chr19:50375883:G:T	rs12972221	NAPSA	GTEx_v8	Skin_Not_Sun_Exposed_Suprapubic	chr19:50369462:G:C	0.25726	0.979965
chr19:50379362:T:C	rs1405655	NAPSA	GTEx_v8	Skin_Not_Sun_Exposed_Suprapubic	chr19:50369462:G:C	0.25726	0.979965
chr19:50375883:G:T	rs12972221	NAPSA	GTEx_v8	Skin_Sun_Exposed_Lower_leg	chr19:50379362:T:C	0.22299	0.978584
chr19:50379362:T:C	rs1405655	NAPSA	GTEx_v8	Skin_Sun_Exposed_Lower_leg	chr19:50379362:T:C	0.22299	0.978584
chr19:50375883:G:T	rs12972221	NAPSA	GTEx_v8	Testis	chr19:50361464:C:T	0.19254	0.963451
chr19:50379362:T:C	rs1405655	NAPSA	GTEx_v8	Testis	chr19:50361464:C:T	0.19254	0.963451
chr19:50375883:G:T	rs12972221	NAPSA	GTEx_v8	Whole_Blood	chr19:50359766:A:G	0.18861	0.799198
chr19:50379362:T:C	rs1405655	NAPSA	GTEx_v8	Whole_Blood	chr19:50359766:A:G	0.18861	0.799198
chr19:50375883:G:T	rs12972221	NAPSB	GTEx_v8	Adipose_Subcutaneous	chr19:50342447:G:A	0.25553	0.721024
chr19:50379362:T:C	rs1405655	NAPSB	GTEx_v8	Adipose_Subcutaneous	chr19:50342447:G:A	0.25553	0.721024
chr19:50375883:G:T	rs12972221	NAPSB	GTEx_v8	Adipose_Visceral_Omentum	chr19:50342447:G:A	0.29687	0.721024
chr19:50379362:T:C	rs1405655	NAPSB	GTEx_v8	Adipose_Visceral_Omentum	chr19:50342447:G:A	0.29687	0.721024
chr19:50375883:G:T	rs12972221	NAPSB	GTEx_v8	Adrenal_Gland	chr19:50342447:G:A	0.32779	0.721024
chr19:50379362:T:C	rs1405655	NAPSB	GTEx_v8	Adrenal_Gland	chr19:50342447:G:A	0.32779	0.721024
chr19:50375883:G:T	rs12972221	NAPSB	GTEx_v8	Artery_Aorta	chr19:50342447:G:A	0.18437	0.721024
chr19:50379362:T:C	rs1405655	NAPSB	GTEx_v8	Artery_Aorta	chr19:50342447:G:A	0.18437	0.721024
chr19:50375883:G:T	rs12972221	NAPSB	GTEx_v8	Artery_Coronary	chr19:50348677:C:T	0.61264	0.797123
chr19:50379362:T:C	rs1405655	NAPSB	GTEx_v8	Artery_Coronary	chr19:50348677:C:T	0.61264	0.797123
chr19:50375883:G:T	rs12972221	NAPSB	GTEx_v8	Artery_Tibial	chr19:50342447:G:A	0.32165	0.721024
chr19:50379362:T:C	rs1405655	NAPSB	GTEx_v8	Artery_Tibial	chr19:50342447:G:A	0.32165	0.721024
chr19:50375883:G:T	rs12972221	NAPSB	GTEx_v8	Brain_Amygdala	chr19:50342447:G:A	0.2485	0.721024
chr19:50379362:T:C	rs1405655	NAPSB	GTEx_v8	Brain_Amygdala	chr19:50342447:G:A	0.2485	0.721024
chr19:50375883:G:T	rs12972221	NAPSB	GTEx_v8	Brain_Anterior_cingulate_cortex_BA24	chr19:50342447:G:A	0.23438	0.721024
chr19:50379362:T:C	rs1405655	NAPSB	GTEx_v8	Brain_Anterior_cingulate_cortex_BA24	chr19:50342447:G:A	0.23438	0.721024
chr19:50375883:G:T	rs12972221	NAPSB	GTEx_v8	Brain_Caudate_basal_ganglia	chr19:50342447:G:A	0.24607	0.721024
chr19:50379362:T:C	rs1405655	NAPSB	GTEx_v8	Brain_Caudate_basal_ganglia	chr19:50342447:G:A	0.24607	0.721024
chr19:50375883:G:T	rs12972221	NAPSB	GTEx_v8	Brain_Cerebellar_Hemisphere	chr19:50347798:A:C	0.22286	0.721024
chr19:50379362:T:C	rs1405655	NAPSB	GTEx_v8	Brain_Cerebellar_Hemisphere	chr19:50347798:A:C	0.22286	0.721024
chr19:50375883:G:T	rs12972221	NAPSB	GTEx_v8	Brain_Cerebellum	chr19:50342447:G:A	0.24867	0.721024
chr19:50379362:T:C	rs1405655	NAPSB	GTEx_v8	Brain_Cerebellum	chr19:50342447:G:A	0.24867	0.721024
chr19:50375883:G:T	rs12972221	NAPSB	GTEx_v8	Brain_Cortex	chr19:50342447:G:A	0.24846	0.721024
chr19:50379362:T:C	rs1405655	NAPSB	GTEx_v8	Brain_Cortex	chr19:50342447:G:A	0.24846	0.721024
chr19:50375883:G:T	rs12972221	NAPSB	GTEx_v8	Brain_Frontal_Cortex_BA9	chr19:50342447:G:A	0.19371	0.721024
chr19:50379362:T:C	rs1405655	NAPSB	GTEx_v8	Brain_Frontal_Cortex_BA9	chr19:50342447:G:A	0.19371	0.721024
chr19:50375883:G:T	rs12972221	NAPSB	GTEx_v8	Brain_Hippocampus	chr19:50342447:G:A	0.24982	0.721024
chr19:50379362:T:C	rs1405655	NAPSB	GTEx_v8	Brain_Hippocampus	chr19:50342447:G:A	0.24982	0.721024
chr19:50375883:G:T	rs12972221	NAPSB	GTEx_v8	Brain_Hypothalamus	chr19:50342447:G:A	0.2382	0.721024
chr19:50379362:T:C	rs1405655	NAPSB	GTEx_v8	Brain_Hypothalamus	chr19:50342447:G:A	0.2382	0.721024
chr19:50375883:G:T	rs12972221	NAPSB	GTEx_v8	Brain_Nucleus_accumbens_basal_ganglia	chr19:50342447:G:A	0.23988	0.721024
chr19:50379362:T:C	rs1405655	NAPSB	GTEx_v8	Brain_Nucleus_accumbens_basal_ganglia	chr19:50342447:G:A	0.23988	0.721024
chr19:50375883:G:T	rs12972221	NAPSB	GTEx_v8	Brain_Putamen_basal_ganglia	chr19:50342447:G:A	0.17807	0.721024
chr19:50379362:T:C	rs1405655	NAPSB	GTEx_v8	Brain_Putamen_basal_ganglia	chr19:50342447:G:A	0.17807	0.721024
chr19:50375883:G:T	rs12972221	NAPSB	GTEx_v8	Brain_Spinal_cord_cervical_c-1	chr19:50342447:G:A	0.24885	0.721024
chr19:50379362:T:C	rs1405655	NAPSB	GTEx_v8	Brain_Spinal_cord_cervical_c-1	chr19:50342447:G:A	0.24885	0.721024
chr19:50375883:G:T	rs12972221	NAPSB	GTEx_v8	Brain_Substantia_nigra	chr19:50342447:G:A	0.25035	0.721024
chr19:50379362:T:C	rs1405655	NAPSB	GTEx_v8	Brain_Substantia_nigra	chr19:50342447:G:A	0.25035	0.721024
chr19:50375883:G:T	rs12972221	NAPSB	GTEx_v8	Breast_Mammary_Tissue	chr19:50342447:G:A	0.24924	0.721024
chr19:50379362:T:C	rs1405655	NAPSB	GTEx_v8	Breast_Mammary_Tissue	chr19:50342447:G:A	0.24924	0.721024
chr19:50375883:G:T	rs12972221	NAPSB	GTEx_v8	Colon_Sigmoid	chr19:50342447:G:A	0.27971	0.721024
chr19:50379362:T:C	rs1405655	NAPSB	GTEx_v8	Colon_Sigmoid	chr19:50342447:G:A	0.27971	0.721024
chr19:50375883:G:T	rs12972221	NAPSB	GTEx_v8	Colon_Transverse	chr19:50344768:G:A	0.15946	0.728073
chr19:50379362:T:C	rs1405655	NAPSB	GTEx_v8	Colon_Transverse	chr19:50344768:G:A	0.15946	0.728073
chr19:50375883:G:T	rs12972221	NAPSB	GTEx_v8	Esophagus_Gastroesophageal_Junction	chr19:50350423:A:C	0.73889	0.799198
chr19:50379362:T:C	rs1405655	NAPSB	GTEx_v8	Esophagus_Gastroesophageal_Junction	chr19:50350423:A:C	0.73889	0.799198
chr19:50375883:G:T	rs12972221	NAPSB	GTEx_v8	Esophagus_Mucosa	chr19:50342447:G:A	0.30248	0.721024
chr19:50379362:T:C	rs1405655	NAPSB	GTEx_v8	Esophagus_Mucosa	chr19:50342447:G:A	0.30248	0.721024
chr19:50375883:G:T	rs12972221	NAPSB	GTEx_v8	Esophagus_Muscularis	chr19:50342447:G:A	0.27328	0.721024
chr19:50379362:T:C	rs1405655	NAPSB	GTEx_v8	Esophagus_Muscularis	chr19:50342447:G:A	0.27328	0.721024
chr19:50375883:G:T	rs12972221	NAPSB	GTEx_v8	Heart_Atrial_Appendage	chr19:50342447:G:A	0.24029	0.721024
chr19:50379362:T:C	rs1405655	NAPSB	GTEx_v8	Heart_Atrial_Appendage	chr19:50342447:G:A	0.24029	0.721024
chr19:50375883:G:T	rs12972221	NAPSB	GTEx_v8	Heart_Left_Ventricle	chr19:50342447:G:A	0.23905	0.721024
chr19:50379362:T:C	rs1405655	NAPSB	GTEx_v8	Heart_Left_Ventricle	chr19:50342447:G:A	0.23905	0.721024
chr19:50375883:G:T	rs12972221	NAPSB	GTEx_v8	Liver	chr19:50342447:G:A	0.24789	0.721024
chr19:50379362:T:C	rs1405655	NAPSB	GTEx_v8	Liver	chr19:50342447:G:A	0.24789	0.721024
chr19:50375883:G:T	rs12972221	NAPSB	GTEx_v8	Lung	chr19:50342447:G:A	0.37102	0.721024
chr19:50379362:T:C	rs1405655	NAPSB	GTEx_v8	Lung	chr19:50342447:G:A	0.37102	0.721024
chr19:50375883:G:T	rs12972221	NAPSB	GTEx_v8	Minor_Salivary_Gland	chr19:50347798:A:C	0.42217	0.721024
chr19:50379362:T:C	rs1405655	NAPSB	GTEx_v8	Minor_Salivary_Gland	chr19:50347798:A:C	0.42217	0.721024
chr19:50375883:G:T	rs12972221	NAPSB	GTEx_v8	Muscle_Skeletal	chr19:50342447:G:A	0.23082	0.721024
chr19:50379362:T:C	rs1405655	NAPSB	GTEx_v8	Muscle_Skeletal	chr19:50342447:G:A	0.23082	0.721024
chr19:50375883:G:T	rs12972221	NAPSB	GTEx_v8	Nerve_Tibial	chr19:50344768:G:A	0.42601	0.728073
chr19:50379362:T:C	rs1405655	NAPSB	GTEx_v8	Nerve_Tibial	chr19:50344768:G:A	0.42601	0.728073
chr19:50375883:G:T	rs12972221	NAPSB	GTEx_v8	Pancreas	chr19:50344768:G:A	0.29928	0.721024
chr19:50379362:T:C	rs1405655	NAPSB	GTEx_v8	Pancreas	chr19:50344768:G:A	0.29928	0.721024
chr19:50375883:G:T	rs12972221	NAPSB	GTEx_v8	Pituitary	chr19:50342447:G:A	0.24634	0.721024
chr19:50379362:T:C	rs1405655	NAPSB	GTEx_v8	Pituitary	chr19:50342447:G:A	0.24634	0.721024
chr19:50375883:G:T	rs12972221	NAPSB	GTEx_v8	Prostate	chr19:50379362:T:C	0.53712	0.997407
chr19:50379362:T:C	rs1405655	NAPSB	GTEx_v8	Prostate	chr19:50379362:T:C	0.53712	0.997407
chr19:50375883:G:T	rs12972221	NAPSB	GTEx_v8	Skin_Not_Sun_Exposed_Suprapubic	chr19:50342447:G:A	0.27688	0.721024
chr19:50379362:T:C	rs1405655	NAPSB	GTEx_v8	Skin_Not_Sun_Exposed_Suprapubic	chr19:50342447:G:A	0.27688	0.721024
chr19:50375883:G:T	rs12972221	NAPSB	GTEx_v8	Skin_Sun_Exposed_Lower_leg	chr19:50342447:G:A	0.31078	0.721024
chr19:50379362:T:C	rs1405655	NAPSB	GTEx_v8	Skin_Sun_Exposed_Lower_leg	chr19:50342447:G:A	0.31078	0.721024
chr19:50375883:G:T	rs12972221	NAPSB	GTEx_v8	Spleen	chr19:50342447:G:A	0.21008	0.721024
chr19:50379362:T:C	rs1405655	NAPSB	GTEx_v8	Spleen	chr19:50342447:G:A	0.21008	0.721024
chr19:50375883:G:T	rs12972221	NAPSB	GTEx_v8	Thyroid	chr19:50342447:G:A	0.30905	0.721024
chr19:50379362:T:C	rs1405655	NAPSB	GTEx_v8	Thyroid	chr19:50342447:G:A	0.30905	0.721024
chr19:50375883:G:T	rs12972221	NAPSB	GTEx_v8	Whole_Blood	chr19:50344768:G:A	0.92904	0.728073
chr19:50379362:T:C	rs1405655	NAPSB	GTEx_v8	Whole_Blood	chr19:50344768:G:A	0.92904	0.728073
chr21:33237639:A:G	rs9636867	IFNAR2	Alasoo_2018	macrophage_naive	chr21:33262748:G:GT	0.1494	0.944208
chr21:33237639:A:G	rs9636867	IFNAR2	BLUEPRINT_PE	T-cell	chr21:33261740:C:G	0.13211	0.951666
chr21:33237639:A:G	rs9636867	IFNAR2	BrainSeq	brain	chr21:33262748:G:GT	0.47078	0.951666
chr21:33237639:A:G	rs9636867	IFNAR2	CAP	LCL_naive	chr21:33262573:G:A	0.52519	0.944208
chr21:33237639:A:G	rs9636867	IFNAR2	CAP	LCL_statin	chr21:33262748:G:GT	0.61271	0.944208
chr21:33237639:A:G	rs9636867	IFNAR2	GEUVADIS	LCL	chr21:33262748:G:GT	0.39937	0.951666
chr21:33237639:A:G	rs9636867	IFNAR2	GTEx_v8	Adipose_Subcutaneous	chr21:33258828:A:G	0.26618	0.963594
chr21:33237639:A:G	rs9636867	IFNAR2	GTEx_v8	Esophagus_Mucosa	chr21:33258828:A:G	0.24931	0.963594
chr21:33237639:A:G	rs9636867	IFNAR2	GTEx_v8	Lung	chr21:33258828:A:G	0.24176	0.958448
chr21:33237639:A:G	rs9636867	IFNAR2	GTEx_v8	Muscle_Skeletal	chr21:33248146:G:A	0.26184	0.997068
chr21:33237639:A:G	rs9636867	IFNAR2	GTEx_v8	Skin_Sun_Exposed_Lower_leg	chr21:33259936:C:T	0.14822	0.830531
chr21:33237639:A:G	rs9636867	IFNAR2	Lepik_2017	blood	chr21:33261740:C:G	0.68508	0.951666
chr21:33237639:A:G	rs9636867	IFNAR2	ROSMAP	brain_naive	chr21:33262748:G:GT	0.22314	0.830531
chr21:33237639:A:G	rs9636867	IFNAR2	Schmiedel_2018	Treg_memory	chr21:33262748:G:GT	0.82799	0.944208
chr21:33237639:A:G	rs9636867	IFNAR2	TwinsUK	fat	chr21:33261740:C:G	0.28384	0.951666
chr21:33237639:A:G	rs9636867	IL10RB	BLUEPRINT_SE	monocyte	chr21:33234667:GGGTTTGTCT:G	0.76644	0.848678
chr21:33237639:A:G	rs9636867	IL10RB	BLUEPRINT_SE	neutrophil	chr21:33255469:C:G	0.11212	0.963594
chr21:33237639:A:G	rs9636867	IL10RB	BrainSeq	brain	chr21:33262573:G:A	0.40436	0.944208
chr21:33237639:A:G	rs9636867	IL10RB	GTEx_v8	Artery_Tibial	chr21:33256870:A:G	0.15965	0.96504
chr21:33237639:A:G	rs9636867	IL10RB	GTEx_v8	Brain_Anterior_cingulate_cortex_BA24	chr21:33262573:G:A	0.11282	0.944208
chr21:33237639:A:G	rs9636867	IL10RB	GTEx_v8	Brain_Caudate_basal_ganglia	chr21:33256870:A:G	0.30033	0.959127
chr21:33237639:A:G	rs9636867	IL10RB	GTEx_v8	Brain_Cerebellar_Hemisphere	chr21:33261740:C:G	0.23511	0.963594
chr21:33237639:A:G	rs9636867	IL10RB	GTEx_v8	Brain_Cerebellum	chr21:33261740:C:G	0.62174	0.951666
chr21:33237639:A:G	rs9636867	IL10RB	GTEx_v8	Brain_Cortex	chr21:33261740:C:G	0.42136	0.951666
chr21:33237639:A:G	rs9636867	IL10RB	GTEx_v8	Brain_Frontal_Cortex_BA9	chr21:33262748:G:GT	0.49786	0.944208
chr21:33237639:A:G	rs9636867	IL10RB	GTEx_v8	Brain_Hippocampus	chr21:33255469:C:G	0.18653	0.963594
chr21:33237639:A:G	rs9636867	IL10RB	GTEx_v8	Brain_Hypothalamus	chr21:33255469:C:G	0.23644	0.963594
chr21:33237639:A:G	rs9636867	IL10RB	GTEx_v8	Brain_Nucleus_accumbens_basal_ganglia	chr21:33254549:C:T	0.14277	0.959127
chr21:33237639:A:G	rs9636867	IL10RB	GTEx_v8	Breast_Mammary_Tissue	chr21:33262748:G:GT	0.70945	0.925224
chr21:33237639:A:G	rs9636867	IL10RB	GTEx_v8	Cells_Cultured_fibroblasts	chr21:33261740:C:G	0.73394	0.951666
chr21:33237639:A:G	rs9636867	IL10RB	GTEx_v8	Esophagus_Muscularis	chr21:33262748:G:GT	0.24957	0.951666
chr21:33237639:A:G	rs9636867	IL10RB	GTEx_v8	Muscle_Skeletal	chr21:33254549:C:T	0.32626	0.99736
chr21:33237639:A:G	rs9636867	IL10RB	GTEx_v8	Nerve_Tibial	chr21:33262748:G:GT	0.20967	0.979546
chr21:33237639:A:G	rs9636867	IL10RB	GTEx_v8	Testis	chr21:33245738:A:T	0.11733	0.847255
chr21:33237639:A:G	rs9636867	IL10RB	Schmiedel_2018	CD8_T-cell_naive	chr21:33216930:CAT:C	0.25881	0.82737
chr21:33237639:A:G	rs9636867	IL10RB-DT	GTEx_v8	Muscle_Skeletal	chr21:33248146:G:A	0.14145	0.997068

## Sheet: S9_phewas
Supplementary Table 9. PheWAS associations for GWAS lead variants in LD (r2>0.6) with COVID-19 index variants. We report phenotype associations for variants which are lead variants of their respective phenotype and in LD (r2>0.6) with COVID-19 associated SNPs. The associations were retrieved from OpenTargetsGenetics, UK Biobank and FinnGen.
COVID-19 Lead Variant	Rsid	Tag Variant	Tag Variant rsid	Effect Allele	LD	Study ID	Trait Reported	Trait Category	PMID	PMID Author	N	beta (study variant association)	Pval (study variant association)
21_33237639_A_G	rs9636867	Yes	rs12482060	G	0.99143	GCST010776	COVID-19 (RELEASE 4)	infectious disease	PMID:32404885	COVID-19 Host Genetics Initiative	1299010	0.0401853	9.03e-09
21_33237639_A_G	rs9636867	Yes	rs12482060	G	0.99143	GCST011073	COVID-19 (RELEASE 5)	infectious disease	PMID:32404885	COVID-19 Host Genetics Initiative	1683768	0.026905	3.96e-09
21_33237639_A_G	rs9636867	Yes	rs13050728	C	0.987124	GCST011081	COVID-19 (hospitalized vs population) RELEASE 5	infectious disease	PMID:32404885	COVID-19 Host Genetics Initiative	1887658	-0.0731004	7.44e-17
21_33237639_A_G	rs9636867	Yes	rs13050728	C	0.987124	GCST011083	COVID-19 (hospitalized vs population) RELEASE 5	infectious disease	PMID:32404885	COVID-19 Host Genetics Initiative	1557411	-0.0808309	7e-15
21_33237639_A_G	rs9636867	Yes	rs13050728	C	0.996685	GCST010936	COVID-19 (critical illness vs population)	infectious disease	PMID:33307546	Pairo-Castineira E	1170871	-0.0791812	5e-12
21_33237639_A_G	rs9636867	Yes	rs13050728	C	0.987124	GCST011075	COVID-19 (very severe respiratory confirmed vs population) RELEASE 5	infectious disease	PMID:32404885	COVID-19 Host Genetics Initiative	1388342	-0.0869067	2.44e-12
21_33237639_A_G	rs9636867	Yes	rs2284550	A	0.507462	GCST007065	Eosinophil counts	measurement	PMID:30595370	Kichaev G	440000	NA	1e-11
21_33237639_A_G	rs9636867	Yes	rs2834163	A	0.983011	GCST011078	COVID-19 (very severe respiratory confirmed vs population) RELEASE 5	infectious disease	PMID:32404885	COVID-19 Host Genetics Initiative	1059456	-0.0820773	4.16e-10
21_33237639_A_G	rs9636867	Yes	rs1341319037	C	0.51609	GCST90002381	Eosinophil counts	measurement	PMID:32888494	Vuckovic D	408112	-0.0141872	4e-11
21_33237639_A_G	rs9636867	Yes	rs1341319037	C	0.51609	GCST90002382	Eosinophil percentage of white cells	measurement	PMID:32888494	Vuckovic D	408112	-0.0138217	1.4e-10
19_48702888_G_C	rs516316	Yes	rs411482	T	NA	GCST005061	Serum alkaline phosphatase levels	measurement	PMID:28887542	Prins BP	35634	-0.01	2.97e-08
19_48702888_G_C	rs516316	Yes	rs8111874	A	0.714069	GCST003626	diarrhoeal disease at age 1	phenotype	PMID:27559109	Bustamante M	9526	-0.11059	8e-14
19_48702888_G_C	rs516316	Yes	rs12462111	T	0.710373	GCST90032667	JC polyomavirus VP1 antibody levels	measurement	PMID:34532061	Hodel F	8567	NA	5e-10
19_48702888_G_C	rs516316	Yes	rs12462111	T	0.710373	GCST007078	Menarche (age at onset)	measurement	PMID:30595370	Kichaev G	242000	NA	5e-10
19_48702888_G_C	rs516316	Yes	rs35106244	T	0.824489	GCST003625	diarrhoeal disease at age 1 with doctor diagnosis	phenotype	PMID:27559109	Bustamante M	13868	0.103804	7e-11
19_48702888_G_C	rs516316	Yes	rs35106244	T	0.977324	GCST90018961	LDL cholesterol	measurement	PMID:34594039	Sakaue S	416487	0.029	9e-33
19_48702888_G_C	rs516316	Yes	rs679574	G	1	GCST90038628	Gallbladder disease	gastrointestinal disease	PMID:33959723	Donertas HM	484598	0.000830705	2.4e-12
19_48702888_G_C	rs516316	Yes	rs679574	G	1	GCST005537	Chronic inflammatory diseases (ankylosing spondylitis, Crohn's disease, psoriasis, primary sclerosing cholangitis, ulcerative colitis) (pleiotropy) [subset analysis]	gastrointestinal disease	PMID:26974007	Ellinghaus D	86475	NA	1e-17
19_48702888_G_C	rs516316	Yes	rs679574	G	1	GCST90027203	Human milk oligosaccharide concentration (2'-fucosyllactose)	measurement	PMID:33831438	Williams JE	395	NA	5e-70
19_48702888_G_C	rs516316	Yes	rs679574	G	1	GCST006612	LDL cholesterol	measurement	PMID:30275531	Klarin D	617303	NA	2e-21
19_48702888_G_C	rs516316	No	rs516316	C	1	GCST010204	Low density lipoprotein cholesterol levels	measurement	PMID:32154731	Ripatti P	324708	NA	1e-61
19_48702888_G_C	rs516316	No	rs516316	C	1	GCST010243	Apolipoprotein B levels	measurement	PMID:32203549	Richardson TG	439214	NA	4e-49
19_48702888_G_C	rs516316	No	rs516316	C	1	GCST010245	LDL cholesterol levels	measurement	PMID:32203549	Richardson TG	440546	NA	1e-46
19_48702888_G_C	rs516316	No	rs516316	C	1	GCST005003	Mumps	measurement	PMID:28928442	Tian C	85380	NA	1e-71
19_48702888_G_C	rs516316	No	rs516316	C	1	NEALE2_1697	Comparative height size at age 10	measurement	NA	UKB Neale v2	355331	-0.0104754	7.54e-11
19_48702888_G_C	rs516316	Yes	rs516246	T	0.99998	GCST90027209	Human milk oligosaccharide concentration (lacto-N-fucopentaose II)	measurement	PMID:33831438	Williams JE	395	NA	4e-23
19_48702888_G_C	rs516316	Yes	rs516246	T	0.999992	GCST003043	Inflammatory bowel disease [EA]	gastrointestinal disease	PMID:26192919	Liu JZ	96486	0.0328152	1.15e-13
19_48702888_G_C	rs516316	Yes	rs516246	T	1	GCST002221	Cholesterol, total	measurement	PMID:24097068	Willer CJ	188577	0.0315	9.13e-17
19_48702888_G_C	rs516316	Yes	rs516246	T	0.999996	GCST003044	Crohn's disease [EA]	gastrointestinal disease	PMID:26192919	Liu JZ	69268	0.0497597	1.33e-20
19_48702888_G_C	rs516316	Yes	rs516246	T	0.999998	GCST007142_3	Triglycerides [EA]	measurement	PMID:29507422	Hoffmann TJ	87819	0.024	2e-08
19_48702888_G_C	rs516316	Yes	rs516246	T	1	SAIGE_401	Hypertension	cardiovascular disease	NA	UKB SAIGE	408343	0.0185878	2.61e-11
19_48702888_G_C	rs516316	Yes	rs516246	T	1	SAIGE_401_1	Essential hypertension	Uncategorised	NA	UKB SAIGE	408089	0.0187181	1.93e-11
19_48702888_G_C	rs516316	Yes	rs516246	T	1	NEALE2_6150_100	None of the above | vascular/heart problems diagnosed by doctor	Uncategorised	NA	UKB Neale v2	360420	-0.01232	1.31e-08
19_48702888_G_C	rs516316	Yes	rs516246	T	1	GCST001725	Inflammatory bowel disease	gastrointestinal disease	PMID:23128233	Jostins L	77064	0.0285713	4.33e-09
19_48702888_G_C	rs516316	Yes	rs516246	T	0.999996	GCST001277	Liver enzyme levels (gamma-glutamyl transferase)	measurement	PMID:22001757	Chambers JC	61089	2.3	8e-10
19_48702888_G_C	rs516316	Yes	rs516246	T	1	GCST007072	Cardiovascular disease	cardiovascular disease	PMID:30595370	Kichaev G	459000	NA	4e-19
19_48702888_G_C	rs516316	Yes	rs516246	T	0.999612	GCST008362	Birth weight	measurement	PMID:31043758	Warrington NM	321223	-0.017505	9e-12
19_48702888_G_C	rs516316	Yes	rs516246	T	1	GCST007930	Medication use (agents acting on the renin-angiotensin system)	measurement	PMID:31015401	Wu Y	237530	0.0343965	1e-08
19_48702888_G_C	rs516316	Yes	rs516246	T	1	GCST90018988	Medication use (agents acting on the renin-angiotensin system)	measurement	PMID:34594039	Sakaue S	416256	0.0344	1e-08
19_48702888_G_C	rs516316	Yes	rs516246	T	0.99998	GCST90027206	Human milk oligosaccharide concentration (fucodisialyllacto-N-hexaose)	measurement	PMID:33831438	Williams JE	395	NA	7e-14
19_48702888_G_C	rs516316	Yes	rs516246	T	1	GCST005536	Type 1 diabetes	pancreas disease	PMID:25751624	Onengut-Gumuscu S	29652	0.142947	5.2e-14
19_48702888_G_C	rs516316	Yes	rs516246	T	1	GCST010104_17	Blood protein levels [CDH1]	measurement	PMID:27532455	Sun W	1340	NA	4e-27
19_48702888_G_C	rs516316	Yes	rs516246	T	1	GCST90038595	Cardiovascular disease	cardiovascular disease	PMID:33959723	Donertas HM	484598	0.00356108	4.6e-20
19_48702888_G_C	rs516316	Yes	rs492602	G	0.992383	GCST000228	Vitamin B12 levels	measurement	PMID:18776911	Hazra A	2717	0.09	5e-17
19_48702888_G_C	rs516316	Yes	rs492602	G	0.992383	GCST009731	Blood protein levels in cardiovascular risk	measurement	PMID:28369058	Folkersen L	6033	0.14	2e-12
19_48702888_G_C	rs516316	Yes	rs492602	G	0.992383	GCST004346	Psoriasis	integumentary system disease	PMID:28537254	Tsoi LC	305801	0.045323	7e-13
19_48702888_G_C	rs516316	Yes	rs492602	G	0.992383	GCST90011731	Mammographic density (dense area)	measurement	PMID:33037222	Sieh W	24192	NA	7e-12
19_48702888_G_C	rs516316	Yes	rs492602	G	0.992383	GCST010546	Problematic alcohol use	measurement	PMID:32451486	Zhou H	435563	6.143	8e-10
19_48702888_G_C	rs516316	Yes	rs492602	G	0.99923	GCST90018942	Serum alkaline phosphatase levels	measurement	PMID:34594039	Sakaue S	463178	-0.1186	0
19_48702888_G_C	rs516316	Yes	rs492602	G	0.992383	NEALE2_22504	Bring up phlegm/sputum/mucus on most days	Uncategorised	NA	UKB Neale v2	91787	0.0455673	3.51e-10
19_48702888_G_C	rs516316	Yes	rs492602	G	0.992383	GCST90006885	BK polyomavirus VP1 antibody levels	measurement	PMID:33204752	Butler-Laporte G	8555	0.0893023	4.34e-09
19_48702888_G_C	rs516316	Yes	rs492602	G	0.999232	GCST003663	Cholesterol, total	measurement	PMID:27036123	van Leeuwen EM	143763	NA	3e-09
19_48702888_G_C	rs516316	Yes	rs492602	G	0.992383	GCST006716	Alcohol use disorder (total score)	measurement	PMID:30336701	Sanchez-Roige S	141932	5.57	3e-08
19_48702888_G_C	rs516316	Yes	rs492602	G	0.992383	GCST002222	LDL cholesterol	measurement	PMID:24097068	Willer CJ	188577	0.0293	9.4e-14
19_48702888_G_C	rs516316	Yes	rs492602	G	0.99998	GCST90027208	Human milk oligosaccharide concentration (lacto-N-fucopentaose I)	measurement	PMID:33831438	Williams JE	395	NA	4e-41
19_48702888_G_C	rs516316	Yes	rs492602	G	0.992383	GCST007080	Lung function (FEV1/FVC)	measurement	PMID:30595370	Kichaev G	370000	NA	2e-11
19_48702888_G_C	rs516316	Yes	rs492602	G	1	GCST012020_104	Serum metabolite levels [ADpSGEGDFXAEGGGVR*]	measurement	PMID:33031748	Feofanova EV	3926	0.176	9e-14
19_48702888_G_C	rs516316	Yes	rs492602	G	0.992383	GCST90012014	Tissue factor levels	measurement	PMID:33067605	Folkersen L	30931	-0.2038	3.92e-90
19_48702888_G_C	rs516316	Yes	rs681343	T	0.996192	GCST009887	Behcet's disease	cardiovascular disease	PMID:24326010	Xavier JM	4295	0.113943	5e-09
19_48702888_G_C	rs516316	Yes	rs681343	T	0.996192	SAIGE_531_3	Duodenal ulcer	gastrointestinal disease	NA	UKB SAIGE	404527	0.0655785	8.98e-09
19_48702888_G_C	rs516316	Yes	rs681343	T	0.996192	GCST90038635	Thyroid problem (not cancer)	endocrine system disease	PMID:33959723	Donertas HM	484598	0.00113951	2.5e-08
19_48702888_G_C	rs516316	Yes	rs681343	T	0.996192	GCST011878	Mitochondrial heteroplasmy measurement	measurement	PMID:33731350	Nandakumar P	982072	0.005	2e-08
19_48702888_G_C	rs516316	Yes	rs681343	T	0.996192	GCST005013	Childhood ear infection	measurement	PMID:28928442	Tian C	121810	-0.045323	4e-30
19_48702888_G_C	rs516316	Yes	rs681343	T	0.996192	GCST90002412	Low density lipoprotein cholesterol levels	measurement	PMID:32493714	Klimentidis YC	431167	0.0408754	4.2e-107
19_48702888_G_C	rs516316	Yes	rs681343	T	0.996192	GCST90032663	BK polyomavirus VP1 antibody levels	measurement	PMID:34532061	Hodel F	14249	NA	6e-16
19_48702888_G_C	rs516316	Yes	rs681343	T	0.996192	GCST011504	Peptic ulcer disease	gastrointestinal disease	PMID:33608531	Wu Y	456327	0.0362122	2e-15
19_48702888_G_C	rs516316	Yes	rs681343	T	0.996192	GCST90086077	Dyslipidemia	Uncategorised	PMID:33893285	Guindo-Martinez M	56637	0.0293838	5e-08
19_48702888_G_C	rs516316	Yes	rs681343	T	0.996192	GCST003991	Childhood ear infection	measurement	PMID:27182965	Pickrell JK	121810	NA	4e-30
19_48702888_G_C	rs516316	Yes	rs281377	T	0.719372	GCST90010163	Serine protease 27 levels	measurement	PMID:33303764	Gilly A	1301	-0.404441	1.38e-21
19_48702888_G_C	rs516316	Yes	rs281377	T	0.678566	GCST001276	Liver enzyme levels (alkaline phosphatase)	measurement	PMID:22001757	Chambers JC	61089	1.8	1e-15
19_48702888_G_C	rs516316	Yes	rs281377	T	0.666894	GCST011769	Schizophrenia	nervous system disease	PMID:33169155	Bigdeli TB	177741	-0.0211893	2e-08
19_48702888_G_C	rs516316	Yes	rs601338	A	0.999746	GCST90018989	Medication use (HMG CoA reductase inhibitors)	measurement	PMID:34594039	Sakaue S	469111	0.0449	1e-15
19_48702888_G_C	rs516316	Yes	rs601338	A	0.992383	GCST010083	Hemoglobin levels	measurement	PMID:32327693	Oskarsson GR	684122	-0.013	3e-09
19_48702888_G_C	rs516316	Yes	rs601338	A	0.992383	GCST009650	Serum carcinoembryonic antigen levels	measurement	PMID:31666285	Olafsson S	22309	0.27	5e-130
19_48702888_G_C	rs516316	Yes	rs601338	A	0.992383	GCST90014023	Type 1 diabetes	pancreas disease	PMID:34012112	Chiou J	520580	0.0551971	1.2e-18
19_48702888_G_C	rs516316	Yes	rs601338	A	0.992383	GCST007931	Medication use (HMG CoA reductase inhibitors)	measurement	PMID:31015401	Wu Y	290385	0.0449319	1e-15
19_48702888_G_C	rs516316	Yes	rs601338	A	0.992383	GCST010989	Body size at age 10	Uncategorised	PMID:32376654	Richardson TG	453169	-0.00938062	2e-11
19_48702888_G_C	rs516316	Yes	rs601338	A	0.992383	GCST002442_4	Blood metabolite ratios [ADSGEGDFXAEGGGVR/ADpSGEGDFXAEGGGVR]	measurement	PMID:24816252	Shin SY	7358	-0.055	2e-20
19_48702888_G_C	rs516316	Yes	rs601338	A	0.992383	GCST002443_24	Blood metabolite levels [ADpSGEGDFXAEGGGVR]	measurement	PMID:24816252	Shin SY	7824	0.041	3e-11
19_48702888_G_C	rs516316	Yes	rs601338	A	0.992383	GCST009777	C-reactive protein levels	measurement	PMID:31900758	Han X	418642	0.0227955	3e-27
19_48702888_G_C	rs516316	Yes	rs601338	A	0.992383	GCST90038629	Cholelithiasis or gall stones	gastrointestinal disease	PMID:33959723	Donertas HM	484598	0.000789196	3.8e-12
19_48702888_G_C	rs516316	Yes	rs601338	A	0.998604	GCST90018950	C-reactive protein	measurement	PMID:34594039	Sakaue S	436491	0.0244	6e-24
19_48702888_G_C	rs516316	Yes	rs601338	A	0.99998	GCST90027204	Human milk oligosaccharide concentration (difucosyllactose)	measurement	PMID:33831438	Williams JE	395	NA	8e-50
19_48702888_G_C	rs516316	Yes	rs601338	A	0.992383	FINNGEN_R5_T1D_STRICT1	Type 1 diabetes, strict definition, subgroup 1	Uncategorised	NA	FINNGEN_R5	183034	0.0856429	6.2e-09
19_48702888_G_C	rs516316	Yes	rs601338	A	0.992383	GCST009648	Serum cancer antigen 19.9 levels	measurement	PMID:31666285	Olafsson S	9945	0.57	1e-291
19_48702888_G_C	rs516316	Yes	rs601338	A	0.992383	GCST007209	Gallstone disease	gastrointestinal disease	PMID:30504769	Ferkingstad E	764012	NA	9e-22
19_48702888_G_C	rs516316	Yes	rs601338	A	0.992383	GCST90000446	CCL25 levels	measurement	PMID:32641083	Hillary RF	982	-0.39255	9.7e-18
19_48702888_G_C	rs516316	Yes	rs601338	A	0.992383	GCST90012050	Matrix metalloproteinase-10 levels	measurement	PMID:33067605	Folkersen L	30931	0.1227	6.34e-28
19_48702888_G_C	rs516316	Yes	rs601338	A	0.992383	GCST004132	Crohn's disease	gastrointestinal disease	PMID:28067908	de Lange KM	40266	0.047121	2.33e-11
19_48702888_G_C	rs516316	Yes	rs601338	A	0.992383	NEALE2_1687	Comparative body size at age 10	Uncategorised	NA	UKB Neale v2	354996	-0.0094506	4.64e-09
19_48702888_G_C	rs516316	Yes	rs601338	A	0.992383	GCST011369	Iron status biomarkers (ferritin levels)	measurement	PMID:33536631	Bell S	246139	-0.028	7e-16
19_48702888_G_C	rs516316	Yes	rs602662	A	0.890007	GCST000358_3	Folate pathway vitamin levels [vitamin B12]	measurement	PMID:19303062	Tanaka T	3620	49.77	3e-20
19_48702888_G_C	rs516316	Yes	rs602662	A	0.890007	GCST003097	Pediatric autoimmune diseases	pancreas disease	PMID:26301688	Li YR	16753	NA	5e-08
19_48702888_G_C	rs516316	Yes	rs602662	A	0.890007	GCST90002392	Mean corpuscular volume	measurement	PMID:32888494	Vuckovic D	408112	-0.0115764	2.2e-08
19_48702888_G_C	rs516316	Yes	rs602662	A	0.890007	GCST000483_2	Folate pathway vitamin levels [Plasma Vitamin B12]	measurement	PMID:19744961	Hazra A	4763	NA	2e-15
19_48702888_G_C	rs516316	Yes	rs602662	A	0.995469	GCST004161	Vitamin B12 levels	measurement	PMID:28334792	Nongmaithem SS	4419	0.18	6e-13
19_48702888_G_C	rs516316	Yes	rs485186	G	0.879409	NEALE2_6177_1	Cholesterol lowering medication | medication for cholesterol, blood pressure or diabetes	Uncategorised	NA	UKB Neale v2	165340	0.0209107	1.34e-09
19_48702888_G_C	rs516316	Yes	rs485186	G	0.95431	GCST90027212	Human milk oligosaccharide concentration (lacto-N-tetrose)	measurement	PMID:33831438	Williams JE	395	NA	4e-11
19_48702888_G_C	rs516316	Yes	rs485073	G	0.879409	GCST90002384	Hemoglobin	measurement	PMID:32888494	Vuckovic D	408112	-0.013009	1.4e-09
19_48702888_G_C	rs516316	Yes	rs485073	G	0.879409	GCST90002383	Hematocrit	measurement	PMID:32888494	Vuckovic D	408112	-0.0120758	2e-08
19_48702888_G_C	rs516316	Yes	rs603985	C	0.879409	GCST90016618	Schizophrenia vs ADHD (ordinary least squares (OLS))	nervous system disease	PMID:33686288	Peyrot WJ	59774	NA	3e-08
19_48702888_G_C	rs516316	Yes	rs2251034	A	0.892694	SAIGE_574_12	Cholelithiasis with other cholecystitis	gastrointestinal disease	NA	UKB SAIGE	396779	0.0525496	7.66e-10
19_48702888_G_C	rs516316	Yes	rs2251034	A	0.900328	GCST90027213	Human milk oligosaccharide concentration (sialyl-lacto-N-tetraose b)	measurement	PMID:33831438	Williams JE	395	NA	1e-09
19_48702888_G_C	rs516316	Yes	rs2432132	T	NA	NEALE2_6153_100	None of the above | medication for cholesterol, blood pressure, diabetes, or take exogenous hormones	Uncategorised	NA	UKB Neale v2	193148	-0.0187409	2.25e-09
19_48702888_G_C	rs516316	Yes	rs2432132	T	NA	GCST90006921	Anti-polyomavirus 2 IgG seropositivity	measurement	PMID:33204752	Butler-Laporte G	8735	0.0637924	9e-15
19_48702888_G_C	rs516316	Yes	rs504963	A	0.888495	GCST000705	Crohn's disease	gastrointestinal disease	PMID:20570966	McGovern DP	5630	NA	2e-08
19_48702888_G_C	rs516316	Yes	rs632111	G	0.888495	GCST002530	Serum lipase activity	measurement	PMID:25028398	Weiss FU	5410	0.04	6e-09
19_48702888_G_C	rs516316	Yes	rs503279	C	0.892694	GCST90060172	Diacylglycerol_33:3_[M+H-H2O]1+ levels	measurement	PMID:34503513	Harshfield EL	13814	0.064785	2.7e-09
19_48702888_G_C	rs516316	Yes	rs503279	C	0.892694	GCST001217_4	Metabolic traits [SM-11 + 2 other traits]	measurement	PMID:21886157	Suhre K	2820	0.129	4e-20
19_48702888_G_C	rs516316	Yes	rs503279	C	0.892694	GCST002442_8	Blood metabolite ratios [DSGEGDFXAEGGGVR/ADpSGEGDFXAEGGGVR]	measurement	PMID:24816252	Shin SY	7358	-0.045	1e-13
19_48702888_G_C	rs516316	Yes	rs633372	A	0.892694	SAIGE_574_1	Cholelithiasis	gastrointestinal disease	NA	UKB SAIGE	405084	0.0434294	3e-15
19_48702888_G_C	rs516316	Yes	rs2638280	A	0.876905	GCST90010161	Polymeric immunoglobulin receptor levels	measurement	PMID:33303764	Gilly A	1301	0.230652	2.37e-08
19_48702888_G_C	rs516316	Yes	rs2548459	C	0.876905	NEALE2_20003_1140861958	Simvastatin | treatment/medication code	Uncategorised	NA	UKB Neale v2	361141	0.0195818	5.12e-10
19_48702888_G_C	rs516316	Yes	rs1704773	G	0.885027	GCST90002304	Hematocrit	measurement	PMID:32888493	Chen MH	562259	-0.012771	6.78e-12
19_48702888_G_C	rs516316	Yes	rs1704773	G	0.885027	GCST90002310	Hemoglobin concentration	measurement	PMID:32888493	Chen MH	563946	-0.013793	1.05e-13
19_48702888_G_C	rs516316	Yes	rs1704773	G	0.992289	GCST90002314	Hemoglobin concentration	measurement	PMID:32888493	Chen MH	746431	NA	2e-11
19_48702888_G_C	rs516316	Yes	rs1704773	G	0.885027	GCST90011733	Percent mammographic density	measurement	PMID:33037222	Sieh W	24192	NA	4e-09
19_48702888_G_C	rs516316	Yes	rs646327	G	0.875609	GCST012336	Alcohol use disorder (consumption score)	measurement	PMID:33861876	Dao C	131510	NA	3e-09
19_48702888_G_C	rs516316	Yes	rs676388	C	0.840977	GCST001729	Crohn's disease	gastrointestinal disease	PMID:23128233	Jostins L	77064	0.0406261	4.8e-08
19_48702888_G_C	rs516316	Yes	rs584768	A	0.844337	GCST007225	Varicose veins	phenotype	PMID:30566020	Fukaya E	337536	0.084	1e-08
19_48702888_G_C	rs516316	Yes	rs2452170	A	0.844337	NEALE2_6153_1	Cholesterol lowering medication | medication for cholesterol, blood pressure, diabetes, or take exogenous hormones	Uncategorised	NA	UKB Neale v2	193148	0.0230274	2.12e-08
19_48702888_G_C	rs516316	Yes	rs2452170	A	0.852917	GCST007141	Low density lipoprotein cholesterol levels	measurement	PMID:29507422	Hoffmann TJ	87819	0.038	2e-17
19_48702888_G_C	rs516316	Yes	rs2452170	A	0.852917	GCST007143	Total cholesterol levels	measurement	PMID:29507422	Hoffmann TJ	87819	0.042	7e-22
19_48702888_G_C	rs516316	Yes	rs2452170	A	0.844337	GCST90044699	Late-onset Alzheimer's disease	nervous system disease	PMID:34493870	Wightman DP	1126563	NA	2e-08
19_48702888_G_C	rs516316	Yes	rs2452170	A	0.852917	GCST007143_3	Total cholesterol levels [EA]	measurement	PMID:29507422	Hoffmann TJ	87819	0.042	2e-19
19_48702888_G_C	rs516316	Yes	rs2452170	A	0.844337	GCST90038637	Hypothyroidism or myxedema	endocrine system disease	PMID:33959723	Donertas HM	484598	0.00105773	2.2e-08
19_48702888_G_C	rs516316	Yes	rs2452170	A	0.852917	GCST007141_3	Low density lipoprotein cholesterol levels [EA]	measurement	PMID:29507422	Hoffmann TJ	87819	0.038	9e-16
19_48702888_G_C	rs516316	Yes	rs2452170	A	0.852917	GCST007142	Triglycerides	measurement	PMID:29507422	Hoffmann TJ	87819	0.022	1e-08
19_48702888_G_C	rs516316	Yes	rs281379	A	0.843258	GCST011975	Childhood asthma with severe exacerbations	measurement	PMID:33328473	Ahluwalia TS	68281	-0.071882	3e-09
19_48702888_G_C	rs516316	Yes	rs281379	A	0.843258	GCST001875_2	Pubertal anthropometrics [Single Height-males]	measurement	PMID:23449627	Cousminer DL	23750	-0.07	5e-08
19_48702888_G_C	rs516316	Yes	rs281379	A	0.843258	NEALE2_20002_1473	High cholesterol | non-cancer illness code, self-reported	phenotype	NA	UKB Neale v2	361141	0.0262668	1.07e-17
19_48702888_G_C	rs516316	Yes	rs281379	A	0.843258	GCST007461	Alcohol consumption (drinks per week)	measurement	PMID:30643251	Liu M	941280	0.0137223	5e-21
19_48702888_G_C	rs516316	Yes	rs281379	A	0.843258	GCST007472	Alcohol consumption (drinks per week) (MTAG)	measurement	PMID:30643251	Liu M	1039210	0.0125087	4e-21
19_48702888_G_C	rs516316	Yes	rs281379	A	0.843258	GCST000879	Crohn's disease	gastrointestinal disease	PMID:21102463	Franke A	52351	0.0293838	7e-12
19_48702888_G_C	rs516316	Yes	rs281379	A	0.843258	NEALE2_20002_1162	Cholelithiasis/gall stones | non-cancer illness code, self-reported	gastrointestinal disease	NA	UKB Neale v2	361141	0.047435	3.98e-09
19_48702888_G_C	rs516316	Yes	rs4002471	T	0.677884	GCST007284	LDL cholesterol x physical activity interaction (2df test)	measurement	PMID:30670697	Kilpelainen TO	215824	NA	2e-14
19_48702888_G_C	rs516316	Yes	rs4002471	T	0.689375	GCST010499	Relative fat intake	measurement	PMID:32393786	Meddens SFW	268432	NA	9e-26
19_48702888_G_C	rs516316	Yes	rs35866622	T	0.813146	GCST008074	Triglyceride levels x alcohol consumption (regular vs non-regular drinkers) interaction (2df)	measurement	PMID:30698716	de Vries PS	228832	NA	4e-10
19_48702888_G_C	rs516316	Yes	rs35866622	T	0.813146	GCST008074_4	Triglyceride levels x alcohol consumption (regular vs non-regular drinkers) interaction (2df) [EA]	measurement	PMID:30698716	de Vries PS	228832	NA	2e-09
19_48702888_G_C	rs516316	Yes	rs35866622	T	0.829225	GCST008083_4	Triglyceride levels x alcohol consumption (drinkers vs non-drinkers) interaction (2df) [EA]	measurement	PMID:30698716	de Vries PS	394584	NA	1e-08
19_48702888_G_C	rs516316	Yes	rs35866622	T	0.991399	GCST008077	LDL cholesterol levels	measurement	PMID:30698716	de Vries PS	394584	1.449	5e-11
19_48702888_G_C	rs516316	Yes	rs35866622	T	0.829225	GCST008083	Triglyceride levels x alcohol consumption (drinkers vs non-drinkers) interaction (2df)	measurement	PMID:30698716	de Vries PS	394584	NA	4e-09
19_48702888_G_C	rs516316	Yes	rs35866622	T	0.813146	GCST008078	LDL cholesterol levels x alcohol consumption (regular vs non-regular drinkers) interaction (2df)	measurement	PMID:30698716	de Vries PS	228832	NA	2e-26
19_48702888_G_C	rs516316	Yes	rs35866622	T	0.813146	GCST008078_4	LDL cholesterol levels x alcohol consumption (regular vs non-regular drinkers) interaction (2df) [EA]	measurement	PMID:30698716	de Vries PS	228832	NA	2e-20
19_48702888_G_C	rs516316	Yes	rs35866622	T	0.968663	GCST008086_4	LDL cholesterol levels in current drinkers [EA]	measurement	PMID:30698716	de Vries PS	230816	1.403	5e-14
19_48702888_G_C	rs516316	Yes	rs35866622	T	0.991399	GCST008079_4	LDL cholesterol levels x alcohol consumption (drinkers vs non-drinkers) interaction (2df) [EA]	measurement	PMID:30698716	de Vries PS	394584	NA	5e-25
19_48702888_G_C	rs516316	Yes	rs35866622	T	0.991399	GCST008079	LDL cholesterol levels x alcohol consumption (drinkers vs non-drinkers) interaction (2df)	measurement	PMID:30698716	de Vries PS	394584	NA	3e-30
19_48702888_G_C	rs516316	Yes	rs35866622	T	0.700211	GCST009365	LDL cholesterol levels x short total sleep time interaction (2df test)	measurement	PMID:31719535	Noordam R	111660	NA	3e-10
19_48702888_G_C	rs516316	Yes	rs35866622	T	0.996665	GCST012232	Lipoprotein (a) levels	measurement	PMID:33730874	Said MA	371212	0.01175	2e-15
19_48702888_G_C	rs516316	Yes	rs35866622	T	0.991703	GCST90017066	Gut microbiota abundance (genus Ruminococcus torques group id.14377)	measurement	PMID:33462485	Kurilshikov A	18340	-5.59444	2e-08
19_48702888_G_C	rs516316	Yes	rs35866622	T	0.968663	GCST008086	LDL cholesterol levels in current drinkers	measurement	PMID:30698716	de Vries PS	230816	1.543	3e-19
19_48702888_G_C	rs516316	Yes	rs35866622	T	0.802164	SAIGE_574	Cholelithiasis and cholecystitis	gastrointestinal disease	NA	UKB SAIGE	407532	0.0414317	5.05e-16
19_48702888_G_C	rs516316	Yes	rs33988101	T	0.689375	GCST90038690	High cholesterol	phenotype	PMID:33959723	Donertas HM	484598	0.00278187	4.5e-22
19_48702888_G_C	rs516316	Yes	rs33988101	T	0.689375	NEALE2_50_raw	Standing height	measurement	NA	UKB Neale v2	360388	-0.0956361	1.98e-10
19_48702888_G_C	rs516316	Yes	rs33988101	T	0.689375	GCST90020028	Hip circumference adjusted for BMI	measurement	PMID:34021172	Christakoudi S	219872	-0.0196191	5e-12
19_48702888_G_C	rs516316	Yes	rs33988101	T	0.689375	GCST010142_2	Fish- and plant-related diet [female]	measurement	PMID:32066663	Niarchou M	335576	NA	6e-10
19_48702888_G_C	rs516316	Yes	rs33988101	T	0.689375	GCST009731	Blood protein levels in cardiovascular risk	measurement	PMID:28369058	Folkersen L	6033	0.14	6e-10
19_48702888_G_C	rs516316	Yes	rs12979278	T	0.685066	GCST007992	Colorectal cancer	cell proliferation disorder	PMID:31089142	Law PJ	92967	0.0293838	6e-10
19_48702888_G_C	rs516316	Yes	rs12979278	T	0.685066	NEALE2_30270_raw	Mean sphered cell volume	Uncategorised	NA	UKB Neale v2	344729	-0.0740919	6.05e-09
19_48702888_G_C	rs516316	Yes	rs660745	C	0.691226	GCST90012009	Galectin-3 levels	measurement	PMID:33067605	Folkersen L	30931	0.0877	1.48e-20
19_48702888_G_C	rs516316	Yes	rs660745	C	0.501431	GCST90002361	Platelet count	measurement	PMID:32888493	Chen MH	721201	NA	1e-15
19_48702888_G_C	rs516316	Yes	rs660745	C	0.691226	NEALE2_6149_6	Dentures | mouth/teeth dental problems	Uncategorised	NA	UKB Neale v2	359841	0.0165117	3.8e-10
19_48702888_G_C	rs516316	Yes	rs11672900	G	0.68811	GCST008306	Dentures	Uncategorised	PMID:31235808	Shungin D	461031	0.042	3e-14
19_48702888_G_C	rs516316	Yes	rs11672900	G	0.688624	GCST008295	Number of decayed, missing and filled tooth surfaces or use of dentures	Uncategorised	PMID:31235808	Shungin D	487823	0.02	5e-14
19_48702888_G_C	rs516316	Yes	rs4302147	A	0.73094	NEALE2_23121_raw	Arm fat-free mass (right)	measurement	NA	UKB Neale v2	354732	-0.00599059	4.15e-08
19_48702888_G_C	rs516316	Yes	rs4302147	A	0.73094	NEALE2_23122_raw	Arm predicted mass (right)	measurement	NA	UKB Neale v2	354726	-0.00572113	2.73e-08
19_48702888_G_C	rs516316	Yes	rs11882796	T	0.68647	GCST90002395	Mean platelet volume	measurement	PMID:32888494	Vuckovic D	408112	-0.0281781	2.7e-42
19_48702888_G_C	rs516316	Yes	rs11882796	T	0.671446	GCST008790	Urinary albumin-to-creatinine ratio	measurement	PMID:31511532	Teumer A	564257	NA	2e-14
19_48702888_G_C	rs516316	Yes	rs11882796	T	0.68647	FINNGEN_R5_RX_STATIN	Statin medication	biological process	NA	FINNGEN_R5	218792	0.0224965	9.56e-09
19_48702888_G_C	rs516316	Yes	rs11882796	T	0.68647	GCST90002346	Mean platelet volume	measurement	PMID:32888493	Chen MH	460935	-0.027327	2.28e-45
19_48702888_G_C	rs516316	Yes	rs11882796	T	0.68647	GCST90002402	Platelet count	measurement	PMID:32888494	Vuckovic D	408112	0.0156935	1.5e-13
19_48702888_G_C	rs516316	Yes	rs11882796	T	0.68647	GCST90002357	Platelet count	measurement	PMID:32888493	Chen MH	542827	0.015707	1.65e-17
19_48702888_G_C	rs516316	Yes	rs11666792	A	0.692372	GCST90013407	Liver enzyme levels (gamma-glutamyl transferase)	measurement	PMID:33972514	Pazoki R	752766	0.0120227	4e-124
19_48702888_G_C	rs516316	Yes	rs12979891	T	0.695534	GCST90013791	Type 1 diabetes	Uncategorised	NA	Crouch D	11960	0.0408755	2.25e-10
19_48702888_G_C	rs516316	Yes	rs12979891	T	0.695534	GCST011520	Insulin-like growth factor 1 levels	measurement	PMID:33587031	Sinnott-Armstrong N	317114	-0.00787577	2e-32
19_48702888_G_C	rs516316	Yes	rs2287921	C	0.696592	GCST002364_36	Urinary metabolites (H-NMR features) [5.2275, Fucose]	measurement	PMID:24586186	Rueedi R	1436	0.3	1e-12
19_48702888_G_C	rs516316	Yes	rs2287921	C	0.696592	GCST002364_38	Urinary metabolites (H-NMR features) [5.2825, Fucose]	measurement	PMID:24586186	Rueedi R	1436	0.37	7e-19
19_48702888_G_C	rs516316	Yes	rs2287921	C	0.696592	GCST003679	C-reactive protein levels or LDL-cholesterol levels (pleiotropy)	measurement	PMID:27286809	Ligthart S	160454	NA	3e-08
19_48702888_G_C	rs516316	Yes	rs2287921	C	0.696592	GCST000847	Retinal vascular caliber [Retinal venular caliber]	measurement	PMID:21060863	Ikram MK	22010	2.1	2e-25
19_48702888_G_C	rs516316	Yes	rs2287921	C	0.696592	GCST002364_35	Urinary metabolites (H-NMR features) [5.2125, Fucose]	measurement	PMID:24586186	Rueedi R	1436	0.48	3e-36
19_48702888_G_C	rs516316	Yes	rs479486	A	0.67663	SAIGE_272_1	Hyperlipidemia	Uncategorised	NA	UKB SAIGE	408878	0.0238862	6.02e-11
19_48702888_G_C	rs516316	Yes	rs479486	A	0.67663	SAIGE_272	Disorders of lipoid metabolism	Uncategorised	NA	UKB SAIGE	408961	0.0237125	7.89e-11
19_48702888_G_C	rs516316	Yes	rs479486	A	0.67663	SAIGE_272_11	Hypercholesterolemia	phenotype	NA	UKB SAIGE	406276	0.0241468	1.42e-10
19_48702888_G_C	rs516316	Yes	rs8112983	C	0.696592	GCST010140	Pork consumption	measurement	PMID:32066663	Niarchou M	335576	NA	2e-16
19_48702888_G_C	rs516316	Yes	rs8112983	C	0.696592	GCST010135	Oily fish consumption	measurement	PMID:32066663	Niarchou M	335576	NA	2e-16
19_48702888_G_C	rs516316	Yes	rs2287922	A	0.657854	GCST007483	Waist-to-hip ratio adjusted for BMI (additive genetic model)	measurement	PMID:30778226	Justice AE	476546	0.0138	2e-09
19_48702888_G_C	rs516316	Yes	rs2287922	A	0.694392	GCST007487	Waist-to-hip ratio adjusted for BMI (additive genetic model)	measurement	PMID:30778226	Justice AE	420669	0.0132	2e-08
19_48702888_G_C	rs516316	Yes	rs2287922	A	0.694392	GCST007067	Waist-hip ratio	measurement	PMID:30595370	Kichaev G	458000	NA	1e-08
19_48702888_G_C	rs516316	Yes	rs2287922	A	0.694392	GCST007502	Waist-to-hip ratio adjusted for BMI (additive genetic model)	measurement	PMID:30778226	Justice AE	219884	0.0186	5e-09
19_48702888_G_C	rs516316	Yes	rs2287922	A	0.694392	NEALE2_1329	Oily fish intake	measurement	NA	UKB Neale v2	359340	-0.018483	8.03e-18
19_48702888_G_C	rs516316	Yes	rs2287922	A	0.694392	NEALE2_20002_1065	Hypertension | non-cancer illness code, self-reported	cardiovascular disease	NA	UKB Neale v2	361141	0.0143055	3.39e-10
19_48702888_G_C	rs516316	Yes	rs2287922	A	0.694392	NEALE2_30100_raw	Mean platelet (thrombocyte) volume	measurement	NA	UKB Neale v2	350470	-0.0304626	4.6e-32
19_48702888_G_C	rs516316	Yes	rs2287922	A	0.512907	GCST007500	Waist-to-hip ratio adjusted for BMI (additive genetic model)	measurement	PMID:30778226	Justice AE	400015	0.0184	3e-09
19_48702888_G_C	rs516316	Yes	rs2287922	A	0.583057	GCST009366	LDL cholesterol levels x long total sleep time interaction (2df test)	measurement	PMID:31719535	Noordam R	111660	NA	1e-11
19_48702888_G_C	rs516316	Yes	rs2287922	A	0.694392	GCST004599	Mean platelet volume	measurement	PMID:27863252	Astle WJ	164454	-0.0244899	1.41e-11
19_48702888_G_C	rs516316	Yes	rs2287922	A	0.694392	GCST007841	Height	measurement	PMID:30595370	Kichaev G	458000	NA	2e-11
19_48702888_G_C	rs516316	Yes	rs439523	C	0.620716	GCST007087	Systolic blood pressure	measurement	PMID:30595370	Kichaev G	422000	NA	3e-17
19_48702888_G_C	rs516316	Yes	rs34801352	CA	0.570383	GCST90002406	Reticulocyte fraction of red cells	measurement	PMID:32888494	Vuckovic D	408112	0.0137388	3.1e-10
19_48702888_G_C	rs516316	Yes	rs34801352	CA	0.570383	GCST90002405	Reticulocyte count	measurement	PMID:32888494	Vuckovic D	408112	0.0135513	4.9e-10
19_48702888_G_C	rs516316	Yes	rs418464	C	0.604696	GCST010134	Non-oily fish consumption	measurement	PMID:32066663	Niarchou M	335576	NA	3e-16
19_48702888_G_C	rs516316	Yes	rs418464	C	0.604696	GCST010136	Fruit consumption	measurement	PMID:32066663	Niarchou M	335576	NA	3e-10
19_48702888_G_C	rs516316	Yes	rs380743	A	0.599454	GCST010142	Fish- and plant-related diet	measurement	PMID:32066663	Niarchou M	335576	NA	7e-13
19_48702888_G_C	rs516316	Yes	rs380743	A	0.599454	GCST002740_3	Inflammatory skin disease [Opposed]	integumentary system disease	PMID:25574825	Baurecht H	18190	NA	4e-22
19_48702888_G_C	rs516316	Yes	rs427248	T	0.599454	GCST010143_2	Meat-related diet [female]	measurement	PMID:32066663	Niarchou M	335576	NA	4e-09
19_48702888_G_C	rs516316	Yes	rs973579	G	0.604696	GCST010544	Problematic alcohol use (MTAG)	measurement	PMID:32451486	Zhou H	972915	0.0182269	8e-19
19_48702888_G_C	rs516316	Yes	rs973579	G	0.604696	GCST010543	Alcohol consumption (drinks per week) (MTAG)	measurement	PMID:32451486	Zhou H	972915	0.0159743	3e-20
19_48702888_G_C	rs516316	Yes	rs838145	A	0.642175	GCST008811	Alcohol consumption (drinks per week)	measurement	PMID:30679032	Brazel DM	357857	-0.0174	9e-12
19_48702888_G_C	rs516316	Yes	rs838145	A	0.642175	GCST001988_2	Dietary macronutrient intake [Fat]	biological process	PMID:23636237	Tanaka T	71070	0.22	4e-10
19_48702888_G_C	rs516316	Yes	rs838145	A	0.642175	NEALE2_1558	Alcohol intake frequency.	measurement	NA	UKB Neale v2	360726	0.0229587	3.91e-11
19_48702888_G_C	rs516316	Yes	rs838145	A	0.642175	GCST000760	Cholesterol, total	measurement	PMID:20686565	Teslovich TM	100184	-0.0325	7.38e-10
19_48702888_G_C	rs516316	Yes	rs838145	A	0.642175	GCST008757	Alcohol consumption	measurement	PMID:31358974	Evangelou E	480842	-0.008	3e-15
19_48702888_G_C	rs516316	Yes	rs838145	A	0.988899	GCST90018974	Total cholesterol levels	measurement	PMID:34594039	Sakaue S	480086	-0.0293	7e-36
19_48702888_G_C	rs516316	Yes	rs838145	A	0.642175	GCST90002397	Mean spheric corpuscular volume	measurement	PMID:32888494	Vuckovic D	408112	0.0201257	9.2e-22
19_48702888_G_C	rs516316	Yes	rs838145	A	0.642175	GCST007328	Alcohol consumption (drinks per week)	measurement	PMID:30643258	Karlsson Linner R	414343	-0.0150657	2e-11
19_48702888_G_C	rs516316	Yes	rs838145	A	0.642175	GCST90010213	epithelial cell adhesion molecule levels	measurement	PMID:33303764	Gilly A	1323	0.238864	5.33e-09
19_48702888_G_C	rs516316	Yes	rs838144	T	0.600095	GCST008062	Blood urea nitrogen levels	measurement	PMID:31152163	Wuttke M	416178	0.0087	4e-24
19_48702888_G_C	rs516316	Yes	rs838144	T	0.600095	GCST010137	Cooked vegetable consumption	measurement	PMID:32066663	Niarchou M	335576	NA	3e-09
19_48702888_G_C	rs516316	Yes	rs838144	T	0.600095	GCST010143	Meat-related diet	measurement	PMID:32066663	Niarchou M	335576	NA	8e-12
19_48702888_G_C	rs516316	Yes	rs8103840	T	NA	NEALE2_1339	Non-oily fish intake	measurement	NA	UKB Neale v2	359682	0.0161986	1.92e-18
19_48702888_G_C	rs516316	Yes	rs3795055	C	NA	GCST90000027	Appendicular lean mass	measurement	PMID:33097823	Pei YF	244730	-0.014605	3.4e-08
19_48702888_G_C	rs516316	Yes	rs78331666	T	NA	GCST90002390	Mean corpuscular hemoglobin	measurement	PMID:32888494	Vuckovic D	408112	0.0326517	2.3e-09
19_10352442_G_C	rs34536443	Yes	rs74956615	A	0.828326	GCST004607	Plateletcrit	measurement	PMID:27863252	Astle WJ	164339	-0.0633723	2e-15
19_10352442_G_C	rs34536443	Yes	rs74956615	A	0.828326	GCST005537	Chronic inflammatory diseases (ankylosing spondylitis, Crohn's disease, psoriasis, primary sclerosing cholangitis, ulcerative colitis) (pleiotropy) [subset analysis]	gastrointestinal disease	PMID:26974007	Ellinghaus D	86475	NA	2e-22
19_10352442_G_C	rs34536443	Yes	rs74956615	A	0.828326	GCST009877	Rheumatoid arthritis	musculoskeletal or connective tissue disease	PMID:30572963	Marquez A	37831	NA	4e-15
19_10352442_G_C	rs34536443	Yes	rs74956615	A	0.828326	GCST011083	COVID-19 (hospitalized vs population) RELEASE 5	infectious disease	PMID:32404885	COVID-19 Host Genetics Initiative	1557411	0.138887	2.05e-10
19_10352442_G_C	rs34536443	Yes	rs74956615	A	0.828326	GCST009873	Autoimmune traits (pleiotropy)	immune system disease	PMID:30572963	Marquez A	59467	NA	2e-17
19_10352442_G_C	rs34536443	Yes	rs74956615	A	0.828326	GCST009875	Type 1 diabetes	pancreas disease	PMID:30572963	Marquez A	28978	NA	5e-10
19_10352442_G_C	rs34536443	Yes	rs35251378	A	NA	NEALE2_30180_raw	Lymphocyte percentage	measurement	NA	UKB Neale v2	349861	0.22677	1.06e-32
19_10352442_G_C	rs34536443	Yes	rs35251378	A	NA	GCST90038679	Dermatologic disease	integumentary system disease	PMID:33959723	Donertas HM	484598	-0.00107578	4.2e-08
19_10352442_G_C	rs34536443	No	rs34536443	C	1	GCST005527	Psoriasis	integumentary system disease	PMID:23143594	Tsoi LC	33394	-0.319755	9e-14
19_10352442_G_C	rs34536443	No	rs34536443	C	1	NEALE2_20002_1226	Hypothyroidism/myxoedema | non-cancer illness code, self-reported	Uncategorised	NA	UKB Neale v2	361141	-0.0733509	1.85e-10
19_10352442_G_C	rs34536443	No	rs34536443	C	1	NEALE2_20002_1453	Psoriasis | non-cancer illness code, self-reported	integumentary system disease	NA	UKB Neale v2	361141	-0.163278	3.03e-12
19_10352442_G_C	rs34536443	No	rs34536443	C	0.999986	GCST006048	Rheumatoid arthritis (ACPA-positive)	musculoskeletal or connective tissue disease	PMID:24532676	Kim K	55089	NA	3e-15
19_10352442_G_C	rs34536443	No	rs34536443	C	1	FINNGEN_R5_RX_CROHN_2NDLINE	Second line medication for Crohns disease	gastrointestinal disease	NA	FINNGEN_R5	218792	-0.11157	1.87e-08
19_10352442_G_C	rs34536443	No	rs34536443	C	0.999974	GCST006959_3	Rheumatoid arthritis [EA]	musculoskeletal or connective tissue disease	PMID:30423114	Laufer VA	105710	NA	5e-16
19_10352442_G_C	rs34536443	No	rs34536443	C	1	GCST90014023	Type 1 diabetes	pancreas disease	PMID:34012112	Chiou J	520580	-0.167347	1.47e-23
19_10352442_G_C	rs34536443	No	rs34536443	C	1	GCST90038599	Diabetes or endocrine disease	pancreas disease	PMID:33959723	Donertas HM	484598	-0.004795	1.7e-12
19_10352442_G_C	rs34536443	No	rs34536443	C	1	GCST009597	Multiple sclerosis	immune system disease	PMID:31604244	International Multiple Sclerosis Genetics Consortium	115804	NA	3e-11
19_10352442_G_C	rs34536443	No	rs34536443	C	0.999908	GCST90018862	Hypothyroidism	endocrine system disease	PMID:34594039	Sakaue S	583911	NA	1e-12
19_10352442_G_C	rs34536443	No	rs34536443	C	0.999908	GCST90018969	Platelet count	measurement	PMID:34594039	Sakaue S	499097	NA	2e-22
19_10352442_G_C	rs34536443	No	rs34536443	C	1	SAIGE_714_1	Rheumatoid arthritis	musculoskeletal or connective tissue disease	NA	UKB SAIGE	369497	-0.130723	2.98e-08
19_10352442_G_C	rs34536443	No	rs34536443	C	1	FINNGEN_R5_RHEUMA_SEROPOS	Seropositive rheumatoid arthritis	musculoskeletal or connective tissue disease	NA	FINNGEN_R5	177430	-0.174977	3.25e-09
19_10352442_G_C	rs34536443	No	rs34536443	C	1	GCST005752	Systemic lupus erythematosus	urinary system disease	PMID:28714469	Langefeld CD	27574	NA	2e-25
19_10352442_G_C	rs34536443	No	rs34536443	C	1	GCST90038635	Thyroid problem (not cancer)	endocrine system disease	PMID:33959723	Donertas HM	484598	-0.00426219	8.5e-17
19_10352442_G_C	rs34536443	No	rs34536443	C	1	NEALE2_30080_raw	Platelet count	measurement	NA	UKB Neale v2	350474	-3.30203	2.3e-22
19_10352442_G_C	rs34536443	No	rs34536443	C	1	FINNGEN_R5_AUTOIMMUNE	Autoimmune diseases	immune system disease	NA	FINNGEN_R5	218792	-0.0903333	2e-15
19_10352442_G_C	rs34536443	No	rs34536443	C	1	GCST90002357	Platelet count	measurement	PMID:32888493	Chen MH	542827	-0.061607	9.54e-39
19_10352442_G_C	rs34536443	No	rs34536443	C	1	GCST90038681	Psoriasis	integumentary system disease	PMID:33959723	Donertas HM	484598	-0.00169093	3.9e-13
19_10352442_G_C	rs34536443	No	rs34536443	C	0.99981	GCST002318_2	Rheumatoid arthritis [EA]	musculoskeletal or connective tissue disease	PMID:24390342	Okada Y	103638	NA	5e-16
19_10352442_G_C	rs34536443	No	rs34536443	C	0.999904	GCST90018910	Rheumatoid arthritis	musculoskeletal or connective tissue disease	PMID:34594039	Sakaue S	595872	NA	3e-08
19_10352442_G_C	rs34536443	No	rs34536443	C	1	NEALE2_30090_raw	Platelet crit	measurement	NA	UKB Neale v2	350471	-0.00296979	1.3e-27
19_10352442_G_C	rs34536443	No	rs34536443	C	1	FINNGEN_R5_RHEUMA_SEROPOS_OTH	Other/unspecified seropositiverheumatoid arthritis	musculoskeletal or connective tissue disease	NA	FINNGEN_R5	218735	-0.175629	2.43e-09
19_10352442_G_C	rs34536443	No	rs34536443	C	1	GCST011990	Psoriasis or type 2 diabetes (trans-disease meta-analysis)(opposite effect)	pancreas disease	PMID:33385400	Patrick MT	925490	NA	2e-25
19_10352442_G_C	rs34536443	No	rs34536443	C	1	GCST90002316	Lymphocyte counts	measurement	PMID:32888493	Chen MH	524923	0.073899	1.73e-52
19_10352442_G_C	rs34536443	No	rs34536443	C	1	FINNGEN_R5_RHEUMA_SEROPOS_WIDE	Seropositive rheumatoid arthritis, wide	musculoskeletal or connective tissue disease	NA	FINNGEN_R5	218790	-0.176063	1.79e-09
19_10352442_G_C	rs34536443	No	rs34536443	C	1	GCST010681	Type 1 diabetes	pancreas disease	PMID:32005708	Forgetta V	38712	-0.179754	4.84e-10
19_10352442_G_C	rs34536443	No	rs34536443	C	1	GCST007073	Hypothyroidism	endocrine system disease	PMID:30595370	Kichaev G	459000	NA	2e-13
19_10352442_G_C	rs34536443	No	rs34536443	C	1	GCST004346	Psoriasis	integumentary system disease	PMID:28537254	Tsoi LC	305801	NA	3e-43
19_10352442_G_C	rs34536443	No	rs34536443	C	1	GCST005568	Rheumatoid arthritis (ACPA-positive)	musculoskeletal or connective tissue disease	PMID:23143596	Eyre S	43327	NA	2e-14
19_10352442_G_C	rs34536443	No	rs34536443	C	1	GCST90002402	Platelet count	measurement	PMID:32888494	Vuckovic D	408112	-0.066481	3.3e-37
19_10352442_G_C	rs34536443	No	rs34536443	C	1	FINNGEN_R5_K11_REIMB_202	KELA_REIMBURSEMENT_202	Uncategorised	NA	FINNGEN_R5	218792	-0.134458	4.35e-12
19_10352442_G_C	rs34536443	No	rs34536443	C	1	FINNGEN_R5_M13_RHEUMA_INCLAVO	Rheumatoid arthritis	musculoskeletal or connective tissue disease	NA	FINNGEN_R5	218792	-0.139278	1.61e-08
19_10352442_G_C	rs34536443	No	rs34536443	C	1	GCST004603	Platelet count	measurement	PMID:27863252	Astle WJ	166066	-0.0613525	7.28e-13
19_10352442_G_C	rs34536443	No	rs34536443	C	1	GCST007071	Autoimmune traits	immune system disease	PMID:30595370	Kichaev G	459000	NA	4e-28
19_10352442_G_C	rs34536443	No	rs34536443	C	1	GCST010571	Autoimmune thyroid disease	endocrine system disease	PMID:32581359	Saevarsdottir S	755406	NA	8e-13
19_10352442_G_C	rs34536443	No	rs34536443	C	1	GCST90038637	Hypothyroidism or myxedema	endocrine system disease	PMID:33959723	Donertas HM	484598	-0.00356079	4.7e-14
19_10352442_G_C	rs34536443	No	rs34536443	C	1	GCST011991	Psoriasis or type 2 diabetes (trans-disease meta-analysis)	pancreas disease	PMID:33385400	Patrick MT	925490	NA	8e-29
19_10352442_G_C	rs34536443	No	rs34536443	C	1	GCST90002388	Lymphocyte counts	measurement	PMID:32888494	Vuckovic D	408112	0.0771339	2.3e-49
19_10352442_G_C	rs34536443	No	rs34536443	C	1	FINNGEN_R5_E4_HYTHY_AI_STRICT	Hypothyroidism, strict autoimmune	endocrine system disease	NA	FINNGEN_R5	198472	-0.0813434	2.96e-08
19_10352442_G_C	rs34536443	No	rs34536443	C	1	GCST003268	Psoriasis vulgaris	integumentary system disease	PMID:26626624	Stuart PE	30742	NA	1e-16
19_10352442_G_C	rs34536443	No	rs34536443	C	1	FINNGEN_R5_ILD_ENDPOINTS	Interstitial lung disease endpoints	respiratory or thoracic disease	NA	FINNGEN_R5	218792	-0.0768701	2.09e-08
19_10352442_G_C	rs34536443	No	rs34536443	C	0.99998	GCST90002361	Platelet count	measurement	PMID:32888493	Chen MH	721201	NA	8e-37
19_10352442_G_C	rs34536443	No	rs34536443	C	1	GCST90002400	Plateletcrit	measurement	PMID:32888494	Vuckovic D	408112	-0.0726381	1.6e-43
19_10352442_G_C	rs34536443	No	rs34536443	C	0.792547	GCST90013534	Rheumatoid arthritis	musculoskeletal or connective tissue disease	PMID:33310728	Ha E	311292	NA	1e-15
19_10352442_G_C	rs34536443	No	rs34536443	C	1	GCST90002389	Lymphocyte percentage of white cells	measurement	PMID:32888494	Vuckovic D	408112	0.0593955	4.8e-29
19_10352442_G_C	rs34536443	Yes	rs34725611	G	NA	GCST90000529	Type 1 diabetes	pancreas disease	PMID:33830302	Inshaw JRJ	17685	-0.0665566	2.64e-09
19_10352442_G_C	rs34536443	Yes	rs144309607	T	0.808728	GCST004132	Crohn's disease	gastrointestinal disease	PMID:28067908	de Lange KM	40266	-0.16121	3e-15
19_10352442_G_C	rs34536443	Yes	rs144309607	T	0.808728	FINNGEN_R5_E4_HYTHYNAS	Hypothyroidism, other/unspecified	endocrine system disease	NA	FINNGEN_R5	213990	-0.0764358	2.66e-08
19_10352442_G_C	rs34536443	Yes	rs143320691	CCTT	NA	NEALE2_30180_raw	Lymphocyte percentage	measurement	NA	UKB Neale v2	349861	-0.143914	6.97e-11
19_10352442_G_C	rs34536443	Yes	NA	G	NA	FINNGEN_R5_E4_THYROID	Disorders of the thyroid gland	endocrine system disease	NA	FINNGEN_R5	218792	-0.0245376	2.01e-08
19_8896954_G_A	rs73005873	No	rs73005873	A	1	GCST009647	Serum cancer antigen 125 levels	measurement	PMID:31666285	Olafsson S	9824	0.14	2e-17
19_8896954_G_A	rs73005873	Yes	rs12976386	T	0.641263	GCST90012078	Ovarian cancer-related tumor marker CA 125 levels	measurement	PMID:33067605	Folkersen L	30931	-0.1369	9.61e-11
19_4717660_A_G	rs12610495	Yes	rs79182576	A	NA	GCST90002397	Mean spheric corpuscular volume	measurement	PMID:32888494	Vuckovic D	408112	0.0395067	2e-15
19_4717660_A_G	rs12610495	No	rs12610495	G	1	GCST009758	Idiopathic pulmonary fibrosis	cell proliferation disorder	PMID:31710517	Allen RJ	24589	0.117271	3e-12
19_4717660_A_G	rs12610495	No	rs12610495	G	1	GCST001968	Interstitial lung disease	respiratory or thoracic disease	PMID:23583980	Fingerlin TE	9065	0.11059	2e-12
19_4717660_A_G	rs12610495	Yes	rs2109069	A	0.885199	GCST011075	COVID-19 (very severe respiratory confirmed vs population) RELEASE 5	infectious disease	PMID:32404885	COVID-19 Host Genetics Initiative	1388342	0.111453	6.12e-20
19_4717660_A_G	rs12610495	Yes	rs2109069	A	0.885199	GCST011081	COVID-19 (hospitalized vs population) RELEASE 5	infectious disease	PMID:32404885	COVID-19 Host Genetics Initiative	1887658	0.0657131	2.9e-14
19_4717660_A_G	rs12610495	Yes	rs2109069	A	0.885199	GCST011074	COVID-19 (RELEASE 5)	infectious disease	PMID:32404885	COVID-19 Host Genetics Initiative	1348701	0.0303433	3.01e-08
19_4717660_A_G	rs12610495	Yes	rs2109069	A	0.889228	GCST010936	COVID-19 (critical illness vs population)	infectious disease	PMID:33307546	Pairo-Castineira E	1170871	0.0791812	7e-13
19_4717660_A_G	rs12610495	Yes	rs2109069	A	0.885199	GCST011078	COVID-19 (very severe respiratory confirmed vs population) RELEASE 5	infectious disease	PMID:32404885	COVID-19 Host Genetics Initiative	1059456	0.119735	1.63e-20
19_4717660_A_G	rs12610495	Yes	rs2109069	A	0.885199	GCST011083	COVID-19 (hospitalized vs population) RELEASE 5	infectious disease	PMID:32404885	COVID-19 Host Genetics Initiative	1557411	0.0813434	2e-15
19_4717660_A_G	rs12610495	Yes	rs2277732	A	0.956801	GCST010776	COVID-19 (RELEASE 4)	infectious disease	PMID:32404885	COVID-19 Host Genetics Initiative	1299010	0.041912	9.73e-09
17_49863260_C_A	rs3848456	Yes	rs78997619	T	0.522402	GCST009067	Mosaic loss of chromosome Y (Y chromosome dosage)	measurement	PMID:31624269	Terao C	205011	-0.037	1e-38
17_49863260_C_A	rs3848456	Yes	rs77522818	T	0.522402	GCST009375	Mosaic loss of chromosome Y (Y chromosome dosage)	measurement	PMID:28346444	Wright DJ	85542	NA	9e-10
17_49863260_C_A	rs3848456	Yes	rs77534576	T	0.969356	GCST011075	COVID-19 (very severe respiratory confirmed vs population) RELEASE 5	infectious disease	PMID:32404885	COVID-19 Host Genetics Initiative	1388342	0.199667	8.53e-10
17_49863260_C_A	rs3848456	Yes	rs77534576	T	0.969356	GCST011078	COVID-19 (very severe respiratory confirmed vs population) RELEASE 5	infectious disease	PMID:32404885	COVID-19 Host Genetics Initiative	1059456	0.202616	2.93e-09
17_49863260_C_A	rs3848456	Yes	rs60586860	T	0.727892	GCST90011900	Serum alkaline phosphatase levels	measurement	PMID:33547301	Chen VL	495994	10.3	7e-25
17_49863260_C_A	rs3848456	Yes	rs60586860	T	0.705575	GCST90013406	Liver enzyme levels (alkaline phosphatase)	measurement	PMID:33972514	Pazoki R	753010	0.00719785	6e-28
17_49863260_C_A	rs3848456	Yes	rs60586860	T	0.732445	GCST90018942	Serum alkaline phosphatase levels	measurement	PMID:34594039	Sakaue S	463178	0.0413	4e-23
17_49863260_C_A	rs3848456	Yes	rs73337077	T	0.691643	GCST90019494	Serum alkaline phosphatase levels	measurement	PMID:33462484	Sinnott-Armstrong N	355891	0.0526	6e-18
17_49863260_C_A	rs3848456	Yes	rs75432325	C	0.903216	GCST011353	Serum alkaline phosphatase levels	measurement	PMID:33339817	Nielsen JB	196874	NA	2e-09
17_49863260_C_A	rs3848456	Yes	rs75432325	C	0.872842	GCST90018722	Serum alkaline phosphatase levels	measurement	PMID:34594039	Sakaue S	118886	0.0324557	8e-09
17_49863260_C_A	rs3848456	Yes	rs75432325	C	0.872842	GCST006016	Serum alkaline phosphatase levels	measurement	PMID:29403010	Kanai M	105030	NA	8e-09
17_45635098_G_A	rs241044	Yes	rs9893304	T	NA	GCST90002316	Lymphocyte counts	measurement	PMID:32888493	Chen MH	524923	-0.014463	9.9e-14
17_45635098_G_A	rs241044	Yes	rs7217502	C	NA	GCST006979	Heel bone mineral density	measurement	PMID:30598549	Morris JA	426824	0.0405308	2.7e-75
17_45635098_G_A	rs241044	Yes	rs76410205	T	NA	NEALE2_50_raw	Standing height	measurement	NA	UKB Neale v2	360388	0.171898	2.16e-10
17_45635098_G_A	rs241044	Yes	rs145947882	C	NA	GCST90002382	Eosinophil percentage of white cells	measurement	PMID:32888494	Vuckovic D	408112	-0.0501765	1.6e-13
17_45635098_G_A	rs241044	Yes	rs117857467	A	NA	GCST006979	Heel bone mineral density	measurement	PMID:30598549	Morris JA	426824	-0.0429769	2.4e-22
17_45635098_G_A	rs241044	Yes	rs851055	A	NA	GCST006979	Heel bone mineral density	measurement	PMID:30598549	Morris JA	426824	0.0308623	2.2e-43
17_45635098_G_A	rs241044	Yes	rs34751252	CT	NA	NEALE2_30270_raw	Mean sphered cell volume	Uncategorised	NA	UKB Neale v2	344729	0.0777644	3.64e-08
17_45635098_G_A	rs241044	Yes	rs34751252	CT	NA	GCST90002397	Mean spheric corpuscular volume	measurement	PMID:32888494	Vuckovic D	408112	0.0134336	7.7e-09
17_45635098_G_A	rs241044	Yes	rs77697917	T	NA	GCST004606	Eosinophil counts	measurement	PMID:27863252	Astle WJ	172275	-0.0681095	1.9e-10
17_45635098_G_A	rs241044	Yes	rs77697917	T	NA	GCST004624	Sum eosinophil basophil counts	measurement	PMID:27863252	Astle WJ	171771	-0.0658075	7.76e-10
17_45635098_G_A	rs241044	Yes	rs72836561	T	NA	GCST90002397	Mean spheric corpuscular volume	measurement	PMID:32888494	Vuckovic D	408112	-0.0343409	8.3e-09
17_45635098_G_A	rs241044	Yes	rs72836561	T	NA	GCST90002369	Red cell distribution width	measurement	PMID:32888493	Chen MH	531774	-0.035224	1.46e-10
17_45635098_G_A	rs241044	Yes	rs72836561	T	NA	GCST90002404	Red cell distribution width	measurement	PMID:32888494	Vuckovic D	408112	-0.042285	4.1e-12
17_45635098_G_A	rs241044	Yes	rs79724577	C	0.700547	GCST90012110	Sex hormone-binding globulin levels adjusted for BMI	measurement	PMID:32042192	Ruth KS	368929	0.00662623	2.4e-10
17_45635098_G_A	rs241044	Yes	rs4763	A	0.685894	GCST009537_21	White matter microstructure (axial diusivities) [Superior longitudinal fasciculus]	measurement	PMID:31666681	Zhao B	17706	NA	9e-10
17_45635098_G_A	rs241044	Yes	rs62064598	G	0.709641	GCST007709	General factor of neuroticism	measurement	PMID:30867560	Hill WD	270059	NA	3e-15
17_45635098_G_A	rs241044	Yes	rs35327136	A	0.713317	GCST90014023	Type 1 diabetes	pancreas disease	PMID:34012112	Chiou J	520580	-0.0517662	3.37e-10
17_45635098_G_A	rs241044	Yes	rs62064641	C	0.712236	GCST007070	White blood cell count	measurement	PMID:30595370	Kichaev G	444000	NA	1e-13
17_45635098_G_A	rs241044	Yes	rs12936645	T	0.702029	GCST010378	Spherical equivalent	disease of visual system	PMID:32352494	Han X	95827	NA	5e-09
17_45635098_G_A	rs241044	Yes	rs12949256	T	0.728095	GCST010083	Hemoglobin levels	measurement	PMID:32327693	Oskarsson GR	684122	0.043	3e-51
17_45635098_G_A	rs241044	Yes	rs34465449	A	0.728095	GCST90027239	Neuroticism conditioned on cognitive performance (multi-trait conditioning and joint analysis)	measurement	PMID:33349686	Wendt FR	170911	NA	1e-12
17_45635098_G_A	rs241044	Yes	rs34465449	A	0.728095	GCST005327	Neuroticism	measurement	PMID:29292387	Turley P	168105	0.015	1.42e-09
17_45635098_G_A	rs241044	Yes	rs56168933	A	0.728095	GCST010226	Cortical surface area (global PC1)	measurement	PMID:32198502	Shin J	49530	NA	8e-28
17_45635098_G_A	rs241044	Yes	rs35354512	T	0.722422	GCST90027242	Neuroticism conditioned on highest math class (multi-trait conditioning and joint analysis)	measurement	PMID:33349686	Wendt FR	170911	NA	1e-12
17_45635098_G_A	rs241044	Yes	rs35354512	T	0.722422	GCST90027244	Neuroticism conditioned on self-rated math ability (multi-trait conditioning and joint analysis)	measurement	PMID:33349686	Wendt FR	170911	NA	5e-12
17_45635098_G_A	rs241044	Yes	rs17631303	G	0.728095	GCST001917	Ovarian cancer in BRCA1 mutation carriers	cell proliferation disorder	PMID:23544013	Couch FJ	14691	NA	1e-08
17_45635098_G_A	rs241044	Yes	rs373607110	CT	0.651862	NEALE2_30000_raw	White blood cell (leukocyte) count	measurement	NA	UKB Neale v2	350470	0.0388721	8.13e-10
17_45635098_G_A	rs241044	Yes	rs7219532	A	0.747073	GCST004619	Reticulocyte fraction of red cells	measurement	PMID:27863252	Astle WJ	170690	0.0267014	5.92e-09
17_45635098_G_A	rs241044	Yes	rs149366495	A	0.663216	GCST011616_6	Cortical volume [Global]	measurement	PMID:32963231	Hofer E	22824	NA	8e-13
17_45635098_G_A	rs241044	Yes	rs77804065	T	0.9436	GCST006945	Feeling guilty	measurement	PMID:29500382	Nagel M	373380	0.0175056	6.48e-10
17_45635098_G_A	rs241044	Yes	rs77804065	T	0.9436	GCST005232	Neuroticism	measurement	PMID:29255261	Luciano M	452688	0.057242	3.91e-25
17_45635098_G_A	rs241044	Yes	rs77804065	T	0.9436	GCST005337	Headache	phenotype	PMID:29397368	Meng W	223782	0.013	6e-15
17_45635098_G_A	rs241044	Yes	rs77804065	T	0.92136	GCST008675_3	Maximum habitual alcohol consumption [EA]	measurement	PMID:31151762	Gelernter J	143965	-0.0711	2e-12
17_45635098_G_A	rs241044	Yes	rs77804065	T	0.9436	GCST006476	Neuroticism	measurement	PMID:29942085	Nagel M	449484	11.693	1e-31
17_45635098_G_A	rs241044	Yes	rs56192752	G	0.75694	GCST90027241	Neuroticism conditioned on educational attainment (multi-trait conditioning and joint analysis)	measurement	PMID:33349686	Wendt FR	170911	NA	1e-10
17_45635098_G_A	rs241044	Yes	rs56192752	G	0.75694	GCST90027243	Neuroticism conditioned on average household income before tax (multi-trait conditioning and joint analysis)	measurement	PMID:33349686	Wendt FR	170911	NA	4e-08
17_45635098_G_A	rs241044	Yes	rs56192752	G	0.75694	GCST006442_2	Educational attainment (years of education) [conditional-joint]	measurement	PMID:30038396	Lee JJ	1131881	-0.0218	9e-31
17_45635098_G_A	rs241044	Yes	rs56192752	G	0.75694	GCST90027240	Neuroticism conditioned on Townsend deprivation index (multi-trait conditioning and joint analysis)	measurement	PMID:33349686	Wendt FR	170911	NA	7e-14
17_45635098_G_A	rs241044	Yes	rs62054395	G	1	GCST004604	Hematocrit	measurement	PMID:27863252	Astle WJ	173039	0.0451592	1.95e-28
17_45635098_G_A	rs241044	Yes	rs9906974	C	0.994629	GCST90002382	Eosinophil percentage of white cells	measurement	PMID:32888494	Vuckovic D	408112	-0.0381967	8.4e-49
17_45635098_G_A	rs241044	Yes	rs112275793	C	0.99381	GCST90018944	Aspartate aminotransferase levels	measurement	PMID:34594039	Sakaue S	493058	-0.0277	2e-19
17_45635098_G_A	rs241044	Yes	rs9899111	G	0.75694	GCST005835	Remission after SSRI treatment in MDD or neuroticism	measurement	PMID:29559929	Amare AT	171776	NA	3e-11
17_45635098_G_A	rs241044	Yes	rs1879586	G	0.761926	GCST004478	Serous invasive ovarian cancer	cell proliferation disorder	PMID:28346442	Phelan CM	54990	NA	3e-12
17_45635098_G_A	rs241044	Yes	rs1879586	G	0.761926	GCST004480	High-grade serous ovarian cancer	cell proliferation disorder	PMID:28346442	Phelan CM	53978	NA	3e-13
17_45635098_G_A	rs241044	Yes	rs1879586	G	0.761926	GCST004415	Invasive epithelial ovarian cancer	cell proliferation disorder	PMID:28346442	Phelan CM	63347	NA	2e-13
17_45635098_G_A	rs241044	Yes	rs1879586	G	0.761926	GCST004462	Epithelial ovarian cancer	cell proliferation disorder	PMID:28346442	Phelan CM	85426	NA	2e-19
17_45635098_G_A	rs241044	Yes	rs7207400	C	0.775485	GCST006478	Worry	measurement	PMID:29942085	Nagel M	348219	0.02119	2e-15
17_45635098_G_A	rs241044	Yes	rs7207400	C	0.775485	GCST007841	Height	measurement	PMID:30595370	Kichaev G	458000	NA	2e-30
17_45635098_G_A	rs241044	Yes	rs12150672	A	0.999954	GCST004008	Red blood cell count	measurement	PMID:28017375	van Rooij FJA	88027	NA	4e-09
17_45635098_G_A	rs241044	Yes	rs113322852	A	0.770347	GCST90011875	Cognitive aspects of educational attainment	measurement	PMID:33414549	Demange PA	257700	NA	2e-12
17_45635098_G_A	rs241044	Yes	rs113322852	A	0.770347	GCST007339	Neuroticism	measurement	PMID:30643256	Baselmans BML	582989	NA	3e-19
17_45635098_G_A	rs241044	Yes	rs62055546	C	1	GCST007328	Alcohol consumption (drinks per week)	measurement	PMID:30643258	Karlsson Linner R	414343	-0.0276222	8e-25
17_45635098_G_A	rs241044	Yes	rs62055546	C	1	GCST007430	Peak expiratory flow	measurement	PMID:30804560	Shrine N	345265	-0.0237	7e-15
17_45635098_G_A	rs241044	Yes	rs17426174	C	1	GCST005316	Intelligence (MTAG)	biological process	PMID:29326435	Hill WD	248482	NA	6e-11
17_45635098_G_A	rs241044	Yes	rs56214516	C	0.778337	GCST007924	Medication use (antithrombotic agents)	measurement	PMID:31015401	Wu Y	153639	0.0490123	1e-08
17_45635098_G_A	rs241044	Yes	rs56214516	C	0.999688	GCST90018982	Medication use (antithrombotic agents)	measurement	PMID:34594039	Sakaue S	332365	0.0487	2e-08
17_45635098_G_A	rs241044	Yes	rs62062288	A	0.941154	GCST006948	Feeling nervous	measurement	PMID:29500382	Nagel M	373121	0.0229112	1e-15
17_45635098_G_A	rs241044	Yes	rs62062288	A	0.941154	GCST006718	Alcohol use disorder (consumption score)	measurement	PMID:30336701	Sanchez-Roige S	121604	-0.008	2e-09
17_45635098_G_A	rs241044	Yes	rs62062288	A	0.941154	GCST007329	Automobile speeding propensity	biological process	PMID:30643258	Karlsson Linner R	404291	-0.0193522	1e-12
17_45635098_G_A	rs241044	Yes	rs62062288	A	0.941154	GCST010017	Neuroticism	nervous system disease	PMID:32231276	Cai N	274107	0.01863	7e-22
17_45635098_G_A	rs241044	Yes	rs62062288	A	0.941154	NEALE2_20414	Frequency of drinking alcohol	biological process	NA	UKB Neale v2	117914	-0.0370008	3e-09
17_45635098_G_A	rs241044	Yes	rs62062288	A	0.941154	GCST007323	Risk-taking tendency (4-domain principal component model)	biological process	PMID:30643258	Karlsson Linner R	315894	-0.0351709	1e-29
17_45635098_G_A	rs241044	Yes	rs62062288	A	0.941154	GCST012336	Alcohol use disorder (consumption score)	measurement	PMID:33861876	Dao C	131510	NA	2e-14
17_45635098_G_A	rs241044	Yes	rs62062288	A	0.941154	GCST006716	Alcohol use disorder (total score)	measurement	PMID:30336701	Sanchez-Roige S	141932	-6.21	5e-10
17_45635098_G_A	rs241044	Yes	rs62062288	A	0.941154	GCST006940	Neurociticism	measurement	PMID:29500382	Nagel M	380506	0.0334444	5.82e-32
17_45635098_G_A	rs241044	Yes	rs62065449	C	0.770347	GCST006569	Self-reported math ability (MTAG) [MTAG]	biological process	PMID:30038396	Lee JJ	670471	-0.0182	3e-15
17_45635098_G_A	rs241044	Yes	rs62065449	C	0.770347	GCST006572	Cognitive performance	measurement	PMID:30038396	Lee JJ	257841	-0.02626	1.08e-12
17_45635098_G_A	rs241044	Yes	rs62065449	C	0.770347	GCST006570	Cognitive performance (MTAG) [MTAG]	measurement	PMID:30038396	Lee JJ	402382	-0.0297	1e-23
17_45635098_G_A	rs241044	Yes	rs56328224	T	0.978469	GCST007800	Asthma (childhood onset)	respiratory or thoracic disease	PMID:30929738	Ferreira MAR	561282	-0.468534	4.2e-08
17_45635098_G_A	rs241044	Yes	rs17652520	A	0.978734	GCST009523	Household income	Uncategorised	PMID:31844048	Hill WD	286301	-0.013847	5e-12
17_45635098_G_A	rs241044	Yes	rs17652520	A	0.978734	GCST007084	Neuroticism	measurement	PMID:30595370	Kichaev G	372000	NA	2e-27
17_45635098_G_A	rs241044	Yes	rs17652520	A	0.978734	GCST007938	Medication use (anilides)	measurement	PMID:31015401	Wu Y	179810	0.0557098	8e-13
17_45635098_G_A	rs241044	Yes	rs17652520	A	0.978734	NEALE2_6154_3	Paracetamol | medication for pain relief, constipation, heartburn	Uncategorised	NA	UKB Neale v2	357084	0.024203	1.79e-16
17_45635098_G_A	rs241044	Yes	rs17652520	A	0.978734	NEALE2_20003_2038460150	Paracetamol | treatment/medication code	Uncategorised	NA	UKB Neale v2	361141	0.0256235	2.25e-16
17_45635098_G_A	rs241044	Yes	rs62055888	T	0.999152	GCST90018960	Hematocrit	measurement	PMID:34594039	Sakaue S	503490	0.0364	2e-54
17_45635098_G_A	rs241044	Yes	rs55657917	G	1	GCST006912	Physical activity (overall physical activity time)	measurement	PMID:30531941	Doherty A	91105	0.0368154	8e-12
17_45635098_G_A	rs241044	Yes	rs55657917	G	1	GCST006951	Feeling hurt	measurement	PMID:29500382	Nagel M	372047	0.0317281	6.8e-29
17_45635098_G_A	rs241044	Yes	rs55657917	G	1	GCST006099	Accelerometer-based physical activity measurement (average acceleration)	measurement	PMID:29899525	Klimentidis YC	91084	0.303418	5e-12
17_45635098_G_A	rs241044	Yes	rs55657917	G	1	GCST006944	Experiencing mood swings	measurement	PMID:29500382	Nagel M	373733	0.026183	2.81e-20
17_45635098_G_A	rs241044	Yes	rs62065453	T	0.978469	NEALE2_30210_raw	Eosinophill percentage	measurement	NA	UKB Neale v2	349861	-0.0652818	3.05e-35
17_45635098_G_A	rs241044	Yes	rs62065453	T	0.978469	GCST90013406	Liver enzyme levels (alkaline phosphatase)	measurement	PMID:33972514	Pazoki R	753010	-0.00232221	2e-17
17_45635098_G_A	rs241044	Yes	rs62064364	T	0.962443	GCST009537_7	White matter microstructure (axial diusivities) [External capsule ]	measurement	PMID:31666681	Zhao B	17706	NA	5e-10
17_45635098_G_A	rs241044	Yes	rs62064364	T	0.962443	GCST006976	Macular thickness	measurement	PMID:30535121	Gao XR	68423	NA	4e-35
17_45635098_G_A	rs241044	Yes	rs76324150	T	1	GCST010002	Refractive error	phenotype	PMID:32231278	Hysi PG	542934	NA	8e-16
17_45635098_G_A	rs241044	Yes	rs9303523	C	0.551565	GCST004613	Sum neutrophil eosinophil counts	measurement	PMID:27863252	Astle WJ	170384	0.0223334	2.95e-09
17_45635098_G_A	rs241044	Yes	rs9303523	C	0.551565	GCST004626	Myeloid white cell count	measurement	PMID:27863252	Astle WJ	169219	0.023134	9.2e-10
17_45635098_G_A	rs241044	Yes	rs9303523	C	0.551565	GCST004614	Granulocyte count	measurement	PMID:27863252	Astle WJ	169822	0.0225996	2.03e-09
17_45635098_G_A	rs241044	Yes	rs79772576	G	0.989295	GCST007432	FEV1	measurement	PMID:30804560	Shrine N	400052	-0.0419	5.13e-49
17_45635098_G_A	rs241044	Yes	rs62062136	C	0.994629	GCST90025988	Red cell distribution width	measurement	PMID:34226706	Barton AR	441263	0.0401306	8.8e-73
17_45635098_G_A	rs241044	Yes	rs58089049	C	0.786751	GCST90002316	Lymphocyte counts	measurement	PMID:32888493	Chen MH	524923	0.016225	3.1e-14
17_45635098_G_A	rs241044	Yes	rs1243275519	A	0.994629	GCST003996	Monobrow	measurement	PMID:27182965	Pickrell JK	69284	NA	3e-32
17_45635098_G_A	rs241044	Yes	NA	T	0.849262	NEALE2_20533	Trouble falling asleep	nervous system disease	NA	UKB Neale v2	45540	0.0478716	2.3e-08
17_45635098_G_A	rs241044	Yes	rs112010353	T	0.978556	GCST006573	Self-reported math ability	biological process	PMID:30038396	Lee JJ	564698	-0.0143	2e-08
17_45635098_G_A	rs241044	Yes	rs527325496	CAAA	0.783643	GCST90093316	Cardiorespiratory fitness (vo2 max)	measurement	PMID:34753499	Hanscombe KB	70783	0.036	4e-09
17_45635098_G_A	rs241044	Yes	rs1864325	T	1	GCST001482	Lumbar spine bone mineral density	measurement	PMID:22504420	Estrada K	83894	-0.04	5e-11
17_45635098_G_A	rs241044	Yes	rs28646281	G	0.551565	GCST009539_2	White matter microstructure (fractional anisotropy) [Anterior limb of internal capsule]	measurement	PMID:31666681	Zhao B	17706	NA	4e-08
17_45635098_G_A	rs241044	Yes	NA	G	0.936687	NEALE2_30030_raw	Haematocrit percentage	Uncategorised	NA	UKB Neale v2	350475	0.131191	3.75e-55
17_45635098_G_A	rs241044	Yes	NA	G	0.936687	NEALE2_30020_raw	Haemoglobin concentration	measurement	NA	UKB Neale v2	350474	0.0470801	1.54e-61
17_45635098_G_A	rs241044	Yes	rs1724414	A	0.931202	GCST003770	Neuroticism	measurement	PMID:27089181	Okbay A	170911	0.027	1.5e-09
17_45635098_G_A	rs241044	Yes	rs1724414	A	0.931202	NEALE2_2030	Guilty feelings	Uncategorised	NA	UKB Neale v2	351907	0.0157608	4.73e-09
17_45635098_G_A	rs241044	Yes	rs113518470	T	1	GCST003998	Joint mobility (Beighton score)	measurement	PMID:27182965	Pickrell JK	64143	NA	6e-11
17_45635098_G_A	rs241044	Yes	rs56303031	A	1	GCST007066	Heel bone mineral density	measurement	PMID:30595370	Kichaev G	446000	NA	6e-24
17_45635098_G_A	rs241044	Yes	rs35076622	A	0.534272	GCST008595	Cognitive ability, years of educational attainment or schizophrenia (pleiotropy)	nervous system disease	PMID:31374203	Lam M	556676	NA	3e-12
17_45635098_G_A	rs241044	Yes	rs62062137	A	0.996112	GCST90019493	Serum albumin levels	measurement	PMID:33462484	Sinnott-Armstrong N	325292	-0.0278	8e-20
17_45635098_G_A	rs241044	Yes	rs62062137	A	0.996112	GCST90019522	Serum total protein level	measurement	PMID:33462484	Sinnott-Armstrong N	325292	-0.0361	3e-32
17_45635098_G_A	rs241044	Yes	rs62062137	A	0.996112	GCST90019515	Non-albumin protein levels	measurement	PMID:33462484	Sinnott-Armstrong N	325292	-0.021	5e-12
17_45635098_G_A	rs241044	Yes	rs62062137	A	0.996112	GCST90019516	Serum phosphate levels	measurement	PMID:33462484	Sinnott-Armstrong N	325141	-0.0305	1e-23
17_45635098_G_A	rs241044	Yes	rs17563986	G	1	GCST005141	Cognitive ability (MTAG)	measurement	PMID:29186694	Lam M	436124	NA	5e-12
17_45635098_G_A	rs241044	Yes	rs62056842	G	0.984002	GCST003677	Educational attainment (college completion)	measurement	PMID:27225129	Okbay A	280007	-0.0226291	5e-11
17_45635098_G_A	rs241044	Yes	rs62056842	G	0.984002	GCST003676	Educational attainment (years of education)	measurement	PMID:27225129	Okbay A	405072	-0.0204575	2e-12
17_45635098_G_A	rs241044	Yes	rs2693353	G	0.934126	NEALE2_20127_raw	Neuroticism score	Uncategorised	NA	UKB Neale v2	293006	0.0997984	1.97e-23
17_45635098_G_A	rs241044	Yes	rs2463523	C	0.902069	GCST90011804	Breast cancer	cell proliferation disorder	PMID:32887889	Rashkin SR	428231	-0.0369082	3e-10
17_45635098_G_A	rs241044	Yes	rs1615553	T	0.719516	NEALE2_1707_1	Right-handed | handedness (chirality/laterality)	phenotype	NA	UKB Neale v2	360913	0.0222626	3.6e-09
17_45635098_G_A	rs241044	Yes	rs62057061	G	1	GCST006475	Depressed affect	nervous system disease	PMID:29942085	Nagel M	357957	0.02689	2.37e-22
17_45635098_G_A	rs241044	Yes	rs111433752	G	0.994627	GCST003447	Neuroticism	measurement	PMID:27067015	Smith DJ	106716	0.12	9e-12
17_45635098_G_A	rs241044	Yes	rs62057070	G	1	GCST010282_7	Cortical surface area [Fusiform]	measurement	PMID:32193296	Grasby KL	51662	-17.6402	5e-13
17_45635098_G_A	rs241044	Yes	rs113434679	A	0.795798	GCST007709	General factor of neuroticism	measurement	PMID:30867560	Hill WD	270059	-0.016272	3e-21
17_45635098_G_A	rs241044	Yes	rs113434679	A	0.795798	GCST009512	Parkinson's disease	nervous system disease	PMID:31660654	Bandres-Ciga S	7588	-0.311323	9e-13
17_45635098_G_A	rs241044	Yes	rs549494279	T	0.82842	NEALE2_6159_1	Headache | pain type(s) experienced in last month	phenotype	NA	UKB Neale v2	360391	0.0281644	8.13e-17
17_45635098_G_A	rs241044	Yes	rs444967	G	0.996731	GCST006481_4	Lung function (FEV1) [EA]	measurement	PMID:30061609	Wyss AB	90715	-30.58	9e-10
17_45635098_G_A	rs241044	Yes	rs385199	C	0.989295	GCST011494	Daytime nap	measurement	PMID:33568662	Dashti HS	993966	-0.0209131	7.5e-47
17_45635098_G_A	rs241044	Yes	rs973104925	C	0.804677	NEALE2_1100	Drive faster than motorway speed limit	Uncategorised	NA	UKB Neale v2	327192	-0.016867	1.39e-13
17_45635098_G_A	rs241044	Yes	rs17649553	T	0.994629	GCST002544	Parkinson's disease	nervous system disease	PMID:25064009	Nalls MA	119894	-0.113943	2e-48
17_45635098_G_A	rs241044	Yes	rs17649553	T	0.994629	GCST004902	Parkinson's disease	nervous system disease	PMID:28892059	Chang D	429225	-0.107905	1e-68
17_45635098_G_A	rs241044	Yes	rs56319902	T	1	GCST006442	Educational attainment (years of education)	measurement	PMID:30038396	Lee JJ	1131881	-0.0206	6e-33
17_45635098_G_A	rs241044	Yes	rs62057101	A	1	GCST007429	Lung function (FVC)	measurement	PMID:30804560	Shrine N	400052	-0.0401	4.49e-45
17_45635098_G_A	rs241044	Yes	rs17564829	C	1	GCST005581	Primary biliary cirrhosis	cell proliferation disorder	PMID:22961000	Liu JZ	11375	-0.0969643	2.15e-09
17_45635098_G_A	rs241044	Yes	rs55939347	TC	0.994627	GCST010103	White matter integrity (mean diffusivity)	measurement	PMID:32358547	Persyn E	17467	0.29389	2e-08
17_45635098_G_A	rs241044	Yes	rs28768976	G	0.854347	GCST012099	Hypertrophic cardiomyopathy (sarcomere negative)	cardiovascular disease	PMID:33495597	Harper AR	27774	0.268112	2e-09
17_45635098_G_A	rs241044	Yes	rs28768976	G	0.932777	GCST012101	Hypertrophic cardiomyopathy	cardiovascular disease	PMID:33495597	Harper AR	58537	0.255	4e-12
17_45635098_G_A	rs241044	Yes	rs1388368194	T	0.984114	GCST009518_63	Brain region volumes [right lingual]	measurement	PMID:31676860	Zhao B	19629	NA	3e-08
17_45635098_G_A	rs241044	Yes	rs80028338	C	0.994629	GCST009539_3	White matter microstructure (fractional anisotropy) [Average across all tracts]	measurement	PMID:31666681	Zhao B	17706	NA	4e-08
17_45635098_G_A	rs241044	Yes	rs8080583	A	0.963389	GCST005142	Cognitive ability	biological process	PMID:29186694	Lam M	107207	NA	1e-08
17_45635098_G_A	rs241044	Yes	rs8072451	T	0.999998	GCST002756_4	Subcortical brain region volumes [Intracranial volume, EA]	measurement	PMID:25607358	Hibar DP	29582	NA	1e-08
17_45635098_G_A	rs241044	Yes	rs62057107	T	1	GCST006571	Educational attainment (MTAG) [MTAG]	measurement	PMID:30038396	Lee JJ	1131438	-0.0209	5e-38
17_45635098_G_A	rs241044	Yes	rs62057107	T	1	GCST006568	Highest math class taken (MTAG) [MTAG]	biological process	PMID:30038396	Lee JJ	811539	-0.022	4e-28
17_45635098_G_A	rs241044	Yes	rs12150229	G	1	GCST007986	Ease of getting up in the morning	measurement	PMID:30804565	Jansen PR	385949	0.0122	4e-09
17_45635098_G_A	rs241044	Yes	rs62061733	G	0.989295	GCST007065	Eosinophil counts	measurement	PMID:30595370	Kichaev G	440000	NA	3e-29
17_45635098_G_A	rs241044	Yes	rs675600	T	0.846382	GCST004629	Neutrophil count	measurement	PMID:27863252	Astle WJ	170702	0.0303579	2.94e-11
17_45635098_G_A	rs241044	Yes	rs675600	T	0.846382	GCST004620	Sum basophil neutrophil counts	measurement	PMID:27863252	Astle WJ	170143	0.030561	2.34e-11
17_45635098_G_A	rs241044	Yes	rs365825	G	0.989382	GCST003984	Parkinson's disease	nervous system disease	PMID:27182965	Pickrell JK	334141	NA	4e-32
17_45635098_G_A	rs241044	Yes	rs55692232	A	0.994629	GCST010543	Alcohol consumption (drinks per week) (MTAG)	measurement	PMID:32451486	Zhou H	972915	-0.0200434	7e-21
17_45635098_G_A	rs241044	Yes	rs377351806	CTTT	0.732863	GCST90002386	High light scatter reticulocyte percentage of red cells	measurement	PMID:32888494	Vuckovic D	408112	0.0317039	7e-30
17_45635098_G_A	rs241044	Yes	rs377351806	CTTT	0.732863	NEALE2_1220	Daytime dozing / sleeping (narcolepsy)	measurement	NA	UKB Neale v2	359752	-0.00957645	2.13e-10
17_45635098_G_A	rs241044	Yes	rs79600142	C	1	GCST010282_34	Cortical surface area [total]	measurement	PMID:32193296	Grasby KL	51662	-1414.63	1e-43
17_45635098_G_A	rs241044	Yes	rs4327090	G	0.810987	GCST006574	Highest math class taken	biological process	PMID:30038396	Lee JJ	430445	-0.0186	1e-10
17_45635098_G_A	rs241044	Yes	rs4327090	G	0.810987	GCST90011875	Cognitive aspects of educational attainment	measurement	PMID:33414549	Demange PA	257700	-0.0532623	9e-12
17_45635098_G_A	rs241044	Yes	rs112568425	G	0.778323	NEALE2_1170	Getting up in morning	Uncategorised	NA	UKB Neale v2	360231	0.0142779	6.81e-12
17_45635098_G_A	rs241044	Yes	rs112568425	G	0.778323	GCST90002387	Immature fraction of reticulocytes	measurement	PMID:32888494	Vuckovic D	408112	0.0200282	8e-15
17_45635098_G_A	rs241044	Yes	rs112568425	G	0.778323	NEALE2_30280_raw	Immature reticulocyte fraction	measurement	NA	UKB Neale v2	344728	0.00108192	2.54e-10
17_45635098_G_A	rs241044	Yes	rs201808842	C	0.777723	NEALE2_1299	Salad / raw vegetable intake	measurement	NA	UKB Neale v2	339601	-0.0107714	7.48e-09
17_45635098_G_A	rs241044	Yes	rs2942168	A	1	GCST000959	Parkinson's disease	nervous system disease	PMID:21292315	Nalls MA	33412	-0.103804	1e-28
17_45635098_G_A	rs241044	Yes	rs372494195	T	0.672715	GCST004601	Red blood cell count	measurement	PMID:27863252	Astle WJ	172952	0.0843625	4.15e-12
17_45635098_G_A	rs241044	Yes	rs187569028	T	0.672715	GCST90002304	Hematocrit	measurement	PMID:32888493	Chen MH	562259	0.066623	1.2e-53
17_45635098_G_A	rs241044	Yes	rs879230457	G	0.994629	NEALE2_20015_raw	Sitting height	measurement	NA	UKB Neale v2	360066	-0.140792	7.31e-39
17_45635098_G_A	rs241044	Yes	rs111676341	G	0.994629	GCST90011875	Cognitive aspects of educational attainment	measurement	PMID:33414549	Demange PA	257700	-0.0492418	2e-11
17_45635098_G_A	rs241044	Yes	rs71833723	C	0.989249	GCST90011804	Breast cancer	cell proliferation disorder	PMID:32887889	Rashkin SR	428231	-0.0376655	2e-10
17_45635098_G_A	rs241044	Yes	rs17689882	A	0.996293	GCST002756_4	Subcortical brain region volumes [Intracranial volume, EA]	measurement	PMID:25607358	Hibar DP	29582	-13460.5	8e-09
17_45635098_G_A	rs241044	Yes	rs16940672	T	1	GCST009524	Household income (MTAG)	Uncategorised	PMID:31844048	Hill WD	505541	-0.0202591	2e-16
17_45635098_G_A	rs241044	Yes	rs242559	A	0.944512	GCST006269	General cognitive ability	biological process	PMID:29844566	Davies G	300486	7.429	1e-13
17_45635098_G_A	rs241044	Yes	rs62062797	G	1	GCST009539_2	White matter microstructure (fractional anisotropy) [Anterior limb of internal capsule]	measurement	PMID:31666681	Zhao B	17706	NA	5e-11
17_45635098_G_A	rs241044	Yes	rs190958065	T	0.672715	GCST90002363	Red blood cell count	measurement	PMID:32888493	Chen MH	545203	0.071905	2.34e-63
17_45635098_G_A	rs241044	Yes	rs393152	G	0.989382	GCST000528	Parkinson's disease	nervous system disease	PMID:19915575	Simon-Sanchez J	13625	-0.113943	2e-16
17_45635098_G_A	rs241044	Yes	rs393152	G	0.989382	GCST002971	Corticobasal degeneration	nervous system disease	PMID:26077951	Kouri N	3987	NA	1e-12
17_45635098_G_A	rs241044	Yes	rs9303525	G	0.774129	GCST001483	Intracranial volume	measurement	PMID:22504418	Ikram MA	9927	-14.9	8e-15
17_45635098_G_A	rs241044	Yes	rs17577094	G	0.994629	GCST002455	Parkinson's disease	nervous system disease	PMID:24842889	Vacic V	6630	NA	8e-09
17_45635098_G_A	rs241044	Yes	rs1876829	C	1	GCST008734	Waist-hip ratio	measurement	PMID:30575882	Lotta LA	663598	NA	5e-08
17_45635098_G_A	rs241044	Yes	rs1876829	C	1	GCST008733	Waist-to-hip ratio adjusted for BMI	measurement	PMID:30575882	Lotta LA	660648	0.019	7e-17
17_45635098_G_A	rs241044	Yes	rs1876829	C	1	GCST90025948	Serum phosphate levels	measurement	PMID:34226706	Barton AR	400159	-0.0268555	5.2e-27
17_45635098_G_A	rs241044	Yes	rs1364364714	C	0.648273	NEALE2_30180_raw	Lymphocyte percentage	measurement	NA	UKB Neale v2	349861	0.181631	6.84e-21
17_45635098_G_A	rs241044	Yes	rs62063281	G	0.978515	GCST007326	Number of sexual partners	measurement	PMID:30643258	Karlsson Linner R	370711	-0.02236	4e-15
17_45635098_G_A	rs241044	Yes	rs62063281	G	0.978515	GCST007091	Osteoarthritis (hip)	musculoskeletal or connective tissue disease	PMID:30664745	Tachmazidou I	393873	0.041866	5.3e-12
17_45635098_G_A	rs241044	Yes	rs62063281	G	0.978515	SAIGE_740_1	Osteoarthritis; localized	Uncategorised	NA	UKB SAIGE	398213	0.0372625	2.11e-10
17_45635098_G_A	rs241044	Yes	rs62063281	G	0.978515	GCST010771	Osteoarthrosis (time to event)	musculoskeletal or connective tissue disease	PMID:32589924	Bi W	282871	NA	3e-08
17_45635098_G_A	rs241044	Yes	rs76640332	A	0.937014	GCST004632	Lymphocyte percentage of white cells	measurement	PMID:27863252	Astle WJ	171748	-0.0306755	5.46e-13
17_45635098_G_A	rs241044	Yes	rs78929339	G	0.999894	GCST90018996	Medication use (anilides)	measurement	PMID:34594039	Sakaue S	358536	0.0559	9e-13
17_45635098_G_A	rs241044	Yes	rs417968	A	0.824482	GCST007037	Educational attainment (years of education)	measurement	PMID:30595370	Kichaev G	455000	NA	6e-16
17_45635098_G_A	rs241044	Yes	rs241036	C	1	GCST007078	Menarche (age at onset)	measurement	PMID:30595370	Kichaev G	242000	NA	7e-13
17_45635098_G_A	rs241044	Yes	rs1724409	T	0.824482	GCST008522	Bitter alcoholic beverage consumption	measurement	PMID:31046077	Zhong VW	376372	0.0075	1e-10
17_45635098_G_A	rs241044	Yes	rs1724409	T	0.824482	NEALE2_23106_raw	Impedance of whole body	Uncategorised	NA	UKB Neale v2	354795	1.38147	1.9e-14
17_45635098_G_A	rs241044	Yes	rs62054807	T	0.653268	GCST010226	Cortical surface area (global PC1)	measurement	PMID:32198502	Shin J	49530	NA	2e-11
17_45635098_G_A	rs241044	Yes	rs2106786	G	0.994627	GCST009518_66	Brain region volumes [right pallidum]	measurement	PMID:31676860	Zhao B	19629	NA	3e-08
17_45635098_G_A	rs241044	Yes	rs2106786	G	0.994627	GCST004601	Red blood cell count	measurement	PMID:27863252	Astle WJ	172952	0.0537452	2.72e-36
17_45635098_G_A	rs241044	Yes	rs532052263	GT	0.759066	NEALE2_2149	Lifetime number of sexual partners	Uncategorised	NA	UKB Neale v2	296609	-0.0167764	4.89e-13
17_45635098_G_A	rs241044	Yes	rs62053943	T	0.645919	GCST009512	Parkinson's disease	nervous system disease	PMID:31660654	Bandres-Ciga S	7588	-0.2957	8e-09
17_45635098_G_A	rs241044	Yes	rs62053943	T	0.645919	GCST009325	Parkinson's disease or first degree relation to individual with Parkinson's disease	nervous system disease	PMID:31701892	Nalls MA	1474097	-0.27	4e-68
17_45635098_G_A	rs241044	Yes	rs1635298	A	0.710632	GCST011768	Schizophrenia	nervous system disease	PMID:33169155	Bigdeli TB	207659	NA	3e-08
17_45635098_G_A	rs241044	Yes	rs4630591	T	0.829422	GCST006947	Feeling fed-up	measurement	PMID:29500382	Nagel M	374971	0.0250289	1.34e-17
17_45635098_G_A	rs241044	Yes	rs35524223	A	0.983907	GCST004184	Lung function (FVC)	measurement	PMID:28166213	Wain LV	144318	NA	7e-13
17_45635098_G_A	rs241044	Yes	rs35524223	A	0.983907	GCST004183	Lung function (FEV1)	measurement	PMID:28166213	Wain LV	144318	NA	1e-13
17_45635098_G_A	rs241044	Yes	rs2106785	T	0.994627	GCST006941	Irritable mood	measurement	PMID:29500382	Nagel M	366726	0.0208827	3.16e-13
17_45635098_G_A	rs241044	Yes	rs12185233	C	0.989249	GCST008994	Waist-to-hip ratio adjusted for BMI	measurement	PMID:30239722	Pulit SL	379501	NA	2e-14
17_45635098_G_A	rs241044	Yes	rs56280951	A	0.994629	GCST006943	Feeling miserable	measurement	PMID:29500382	Nagel M	376097	0.0202384	7.54e-13
17_45635098_G_A	rs241044	Yes	rs117124984	G	0.994629	GCST007987	Daytime nap	measurement	PMID:30804565	Jansen PR	386577	NA	3e-13
17_45635098_G_A	rs241044	Yes	rs12185268	G	1	GCST001126	Parkinson's disease	nervous system disease	PMID:21738487	Do CB	33050	-0.113943	3e-14
17_45635098_G_A	rs241044	Yes	rs12185268	G	1	GCST002970	Corticobasal degeneration	nervous system disease	PMID:26077951	Kouri N	2138	NA	1e-09
17_45635098_G_A	rs241044	Yes	rs1635291	A	0.872692	GCST009797	Alcohol consumption (heavy vs. light/non-drinkers)	measurement	PMID:31998841	Thompson A	173216	5.803	7e-09
17_45635098_G_A	rs241044	Yes	rs62055691	C	1	GCST008811	Alcohol consumption (drinks per week)	measurement	PMID:30679032	Brazel DM	357857	-0.0303	2e-23
17_45635098_G_A	rs241044	Yes	rs1635288	G	0.877075	GCST011518	Testosterone levels	measurement	PMID:33587031	Sinnott-Armstrong N	146339	-0.00983001	2e-12
17_45635098_G_A	rs241044	Yes	rs4606752	G	0.989249	GCST004622	Reticulocyte count	measurement	PMID:27863252	Astle WJ	170641	0.0360826	1.21e-17
17_45635098_G_A	rs241044	Yes	rs4606752	G	0.989249	GCST004611	High light scatter reticulocyte count	measurement	PMID:27863252	Astle WJ	170761	0.0347053	1.77e-16
17_45635098_G_A	rs241044	Yes	rs17577369	G	0.994629	GCST006979	Heel bone mineral density	measurement	PMID:30598549	Morris JA	426824	-0.0235417	2.5e-21
17_45635098_G_A	rs241044	Yes	rs118087478	G	0.994629	GCST009518_82	Brain region volumes [total brain volume]	measurement	PMID:31676860	Zhao B	19629	NA	8e-14
17_45635098_G_A	rs241044	Yes	rs1981997	A	0.994629	GCST001968	Interstitial lung disease	respiratory or thoracic disease	PMID:23583980	Fingerlin TE	9065	-0.149219	9e-14
17_45635098_G_A	rs241044	Yes	rs3785884	A	0.9436	GCST90002310	Hemoglobin concentration	measurement	PMID:32888493	Chen MH	563946	0.045117	1.07e-93
17_45635098_G_A	rs241044	Yes	rs3785884	A	0.9436	GCST90002304	Hematocrit	measurement	PMID:32888493	Chen MH	562259	0.045836	1.09e-96
17_45635098_G_A	rs241044	Yes	rs55974014	A	0.936095	GCST90013421	Left-handedness	phenotype	PMID:32989287	Cuellar-Partida G	1766671	-0.0223266	3e-30
17_45635098_G_A	rs241044	Yes	rs1428201696	A	1	NEALE2_6138_1	College or university degree | qualifications	measurement	NA	UKB Neale v2	357549	-0.0214582	2e-15
17_45635098_G_A	rs241044	Yes	rs1428201696	A	1	NEALE2_3064_raw	Peak expiratory flow (pef)	measurement	NA	UKB Neale v2	329404	-3.05661	4.51e-22
17_45635098_G_A	rs241044	Yes	rs17577975	T	0.989249	NEALE2_20150_raw	Forced expiratory volume in 1-second (fev1), best measure	measurement	NA	UKB Neale v2	272338	-0.0258299	2.59e-45
17_45635098_G_A	rs241044	Yes	rs112421165	CA	0.901186	NEALE2_30150	Eosinophill count	measurement	NA	UKB Neale v2	349856	-0.0221039	1.6e-24
17_45635098_G_A	rs241044	Yes	rs12373142	G	1	GCST007692	Chronic obstructive pulmonary disease	respiratory or thoracic disease	PMID:30804561	Sakornsakolpat P	257811	NA	1e-09
17_45635098_G_A	rs241044	Yes	rs12373142	G	1	GCST011766	Chronic obstructive pulmonary disease	respiratory or thoracic disease	PMID:33909500	Moll M	252250	NA	2e-10
17_45635098_G_A	rs241044	Yes	rs12373124	C	1	GCST001548	Male-pattern baldness	integumentary system disease	PMID:22693459	Li R	12806	-0.123852	5e-10
17_45635098_G_A	rs241044	Yes	rs62063786	A	0.994629	GCST010083	Hemoglobin levels	measurement	PMID:32327693	Oskarsson GR	684122	0.044	1e-61
17_45635098_G_A	rs241044	Yes	rs62055696	G	1	GCST90093322	Physical activity	measurement	PMID:34753499	Hanscombe KB	89683	0.309	1e-11
17_45635098_G_A	rs241044	Yes	rs62055696	G	1	GCST90093324	Physical activity	measurement	PMID:34753499	Hanscombe KB	50331	0.358	1e-09
17_45635098_G_A	rs241044	Yes	rs62073112	G	NA	GCST006804	Red cell distribution width	measurement	PMID:28957414	Pilling LC	116666	0.0516895	7.7e-28
17_45635098_G_A	rs241044	Yes	rs17690703	T	0.830313	GCST001974	Idiopathic pulmonary fibrosis	cell proliferation disorder	PMID:24429156	Noth I	3341	-0.155336	6e-09
17_45635098_G_A	rs241044	Yes	rs17690703	T	0.830313	NEALE2_1558	Alcohol intake frequency.	measurement	NA	UKB Neale v2	360726	0.0269274	4.34e-12
17_45635098_G_A	rs241044	Yes	rs17769552	A	0.952328	GCST005830	Hand grip strength	measurement	PMID:29691431	Tikkanen E	334825	-0.002	2e-08
17_45635098_G_A	rs241044	Yes	rs57222984	G	0.877075	GCST007985	Snoring	measurement	PMID:30804565	Jansen PR	359916	0.0170333	3e-11
17_45635098_G_A	rs241044	Yes	rs57222984	G	0.877075	GCST009760	Snoring	measurement	PMID:32060260	Campos AI	408317	0.00366307	5.4e-12
17_45635098_G_A	rs241044	Yes	rs80143279	C	1	GCST010123	Sensitivity to environmental stress and adversity	measurement	PMID:31972866	Nagel M	351827	0.02682	8e-22
17_45635098_G_A	rs241044	Yes	rs919462	T	0.994629	GCST006661	Male-pattern baldness	integumentary system disease	PMID:28196072	Hagenaars SP	52874	-0.0778518	2.15e-29
17_45635098_G_A	rs241044	Yes	rs919462	T	0.994629	GCST005116	Male-pattern baldness	integumentary system disease	PMID:29146897	Pirastu N	74679	0.168393	1e-26
17_45635098_G_A	rs241044	Yes	rs1052553	G	0.890687	GCST90013445	Type 1 diabetes	pancreas disease	PMID:34127860	Robertson CC	59527	-0.0560111	2e-15
17_45635098_G_A	rs241044	Yes	rs56301633	A	0.994629	GCST90002351	Neutrophil count	measurement	PMID:32888493	Chen MH	519288	0.023695	1.14e-24
17_45635098_G_A	rs241044	Yes	rs10445365	T	0.814705	GCST90019497	Aspartate aminotransferase levels	measurement	PMID:33462484	Sinnott-Armstrong N	354541	-0.0275	5e-17
17_45635098_G_A	rs241044	Yes	rs10445365	T	0.819011	NEALE2_1538_0	No | major dietary changes in the last 5 years	measurement	NA	UKB Neale v2	360294	-0.0152597	3.83e-08
17_45635098_G_A	rs241044	Yes	rs10445365	T	0.814692	GCST90019494	Serum alkaline phosphatase levels	measurement	PMID:33462484	Sinnott-Armstrong N	355891	-0.0275	5e-17
17_45635098_G_A	rs241044	Yes	rs17688916	A	0.900688	GCST006950	Feeling worry	measurement	PMID:29500382	Nagel M	372869	0.0198902	2.88e-11
17_45635098_G_A	rs241044	Yes	rs17688916	A	0.900688	GCST007560	Sleep duration (long sleep)	measurement	PMID:30846698	Dashti HS	397660	NA	1e-11
17_45635098_G_A	rs241044	Yes	rs62056908	A	0.983931	NEALE2_2375	Relative age of first facial hair	measurement	NA	UKB Neale v2	161470	0.0215732	8.67e-31
17_45635098_G_A	rs241044	Yes	rs8070723	G	0.994629	GCST008997	Waist-hip ratio	measurement	PMID:30239722	Pulit SL	381152	0.0162	4e-15
17_45635098_G_A	rs241044	Yes	rs8070723	G	0.994629	GCST000855	Parkinson's disease	nervous system disease	PMID:21044948	Spencer CC	9903	NA	7e-12
17_45635098_G_A	rs241044	Yes	rs8070723	G	0.994629	GCST001116	Progressive supranuclear palsy	disease of visual system	PMID:21685912	Hoglinger GU	9012	NA	2e-118
17_45635098_G_A	rs241044	Yes	rs10445366	C	0.819011	GCST90000048	Age at first birth	measurement	PMID:34211149	Mills MC	418758	-0.0888	2.61e-09
17_45635098_G_A	rs241044	Yes	rs10445366	C	0.819011	GCST90000050	Age at first birth	measurement	PMID:34211149	Mills MC	542901	-0.0886	6.69e-11
17_45635098_G_A	rs241044	Yes	rs61667602	C	0.988298	GCST008675	Maximum habitual alcohol consumption	measurement	PMID:31151762	Gelernter J	143965	NA	1e-13
17_45635098_G_A	rs241044	Yes	rs3072094	TTTG	0.989382	GCST90011822	Cancer (pleiotropy)	cell proliferation disorder	PMID:32887889	Rashkin SR	475312	0.0329203	3e-09
17_45635098_G_A	rs241044	Yes	rs3072094	TTTG	0.989382	GCST90020028	Hip circumference adjusted for BMI	measurement	PMID:34021172	Christakoudi S	219872	0.0209349	4e-10
17_45635098_G_A	rs241044	Yes	rs3072094	TTTG	0.989382	GCST90020025	Waist-to-hip ratio adjusted for BMI	measurement	PMID:34021172	Christakoudi S	219872	-0.0242957	4e-13
17_45635098_G_A	rs241044	Yes	rs62064667	T	0.994629	NEALE2_30290_raw	High light scatter reticulocyte percentage	Uncategorised	NA	UKB Neale v2	344729	0.00695085	1.19e-12
17_45635098_G_A	rs241044	Yes	rs10445367	T	0.819011	NEALE2_30140_raw	Neutrophill count	measurement	NA	UKB Neale v2	349856	0.0385911	1.39e-17
17_45635098_G_A	rs241044	Yes	rs10445367	T	0.819011	GCST009539_10	White matter microstructure (fractional anisotropy) [Genu of corpus callosum]	measurement	PMID:31666681	Zhao B	17706	NA	1e-09
17_45635098_G_A	rs241044	Yes	rs10445367	T	0.70114	GCST90018968	Neutrophil count	measurement	PMID:34594039	Sakaue S	432666	0.0282	1e-18
17_45635098_G_A	rs241044	Yes	rs1991556	A	0.973334	GCST006914	Sleep duration	measurement	PMID:30531941	Doherty A	91105	-0.0328048	3e-09
17_45635098_G_A	rs241044	Yes	rs1991556	A	0.973334	GCST008757	Alcohol consumption	measurement	PMID:31358974	Evangelou E	480842	-0.012	5e-23
17_45635098_G_A	rs241044	Yes	rs1991556	A	0.973334	GCST007081	Lung function (FVC)	measurement	PMID:30595370	Kichaev G	372000	NA	1e-53
17_45635098_G_A	rs241044	Yes	rs1991556	A	0.973334	NEALE2_20151_raw	Forced vital capacity (fvc), best measure	measurement	NA	UKB Neale v2	272338	-0.0326574	5.1e-48
17_45635098_G_A	rs241044	Yes	rs1358071	A	0.779218	GCST007800	Asthma (childhood onset)	respiratory or thoracic disease	PMID:30929738	Ferreira MAR	561282	-0.404006	2.7e-08
17_45635098_G_A	rs241044	Yes	rs4471726	C	1	GCST004615	Hemoglobin concentration	measurement	PMID:27863252	Astle WJ	172925	0.0428557	2.94e-26
17_45635098_G_A	rs241044	Yes	rs10445368	T	0.989289	GCST010701	Cortical surface area (MOSTest)	measurement	PMID:32665545	van der Meer D	26502	NA	2e-38
17_45635098_G_A	rs241044	Yes	rs142955985	T	0.997895	GCST90018953	Eosinophil counts	measurement	PMID:34594039	Sakaue S	442919	-0.0218	2e-24
17_45635098_G_A	rs241044	Yes	rs75022332	T	1	GCST006946	Worry too long after an embarrassing experience	measurement	PMID:29500382	Nagel M	367725	0.0160933	1.92e-08
17_45635098_G_A	rs241044	Yes	NA	C	0.994629	GCST90002369	Red cell distribution width	measurement	PMID:32888493	Chen MH	531774	0.051138	4.08e-24
17_45635098_G_A	rs241044	Yes	NA	C	0.994629	GCST90002304	Hematocrit	measurement	PMID:32888493	Chen MH	562259	0.056392	1.17e-28
17_45635098_G_A	rs241044	Yes	NA	C	0.994629	GCST90002397	Mean spheric corpuscular volume	measurement	PMID:32888494	Vuckovic D	408112	-0.119369	7.8e-19
17_45635098_G_A	rs241044	Yes	NA	C	0.994629	GCST90002363	Red blood cell count	measurement	PMID:32888493	Chen MH	545203	0.054576	6.7e-27
17_45635098_G_A	rs241044	Yes	rs56026232	C	1	GCST012009	Thalamus volume	measurement	PMID:34006833	Elvsashagen T	30114	-36.0549	2e-10
17_45635098_G_A	rs241044	Yes	rs9898399	G	0.512897	GCST90020027	Waist-hip index	measurement	PMID:34021172	Christakoudi S	219872	0.0215566	3e-13
17_45635098_G_A	rs241044	Yes	rs62055489	A	1	GCST90091060	Cortical surface area	measurement	PMID:34560273	Shadrin AA	35657	NA	1e-17
17_45635098_G_A	rs241044	Yes	rs62062271	C	0.932426	GCST90012113	Total testosterone levels	measurement	PMID:32042192	Ruth KS	194453	0.0305695	5.4e-18
17_45635098_G_A	rs241044	Yes	rs62062271	C	0.932426	GCST90026655	Low testosterone levels	measurement	PMID:34337532	Fantus RJ	148902	-0.0374265	5e-09
17_45635098_G_A	rs241044	Yes	rs62062271	C	0.932426	NEALE2_30010_raw	Red blood cell (erythrocyte) count	measurement	NA	UKB Neale v2	350475	0.0196486	6.23e-87
17_45635098_G_A	rs241044	Yes	rs62062271	C	0.932426	GCST90002403	Red blood cell count	measurement	PMID:32888494	Vuckovic D	408112	0.0545107	4.3e-105
17_45635098_G_A	rs241044	Yes	rs62062271	C	0.786457	GCST90018971	Red blood cell count	measurement	PMID:34594039	Sakaue S	503987	0.0399	1e-93
17_45635098_G_A	rs241044	Yes	rs58879558	C	0.9436	GCST007069	Red blood cell count	measurement	PMID:30595370	Kichaev G	445000	NA	3e-98
17_45635098_G_A	rs241044	Yes	rs58879558	C	0.65837	GCST90002308	Hematocrit	measurement	PMID:32888493	Chen MH	737823	NA	6e-94
17_45635098_G_A	rs241044	Yes	rs58879558	C	0.65837	GCST90002314	Hemoglobin concentration	measurement	PMID:32888493	Chen MH	746431	NA	6e-91
17_45635098_G_A	rs241044	Yes	rs58879558	C	0.9436	GCST90002363	Red blood cell count	measurement	PMID:32888493	Chen MH	545203	0.053	1.7e-128
17_45635098_G_A	rs241044	Yes	rs58879558	C	0.9436	GCST90002383	Hematocrit	measurement	PMID:32888494	Vuckovic D	408112	0.0459273	2e-73
17_45635098_G_A	rs241044	Yes	rs58879558	C	0.65837	GCST90002367	Red blood cell count	measurement	PMID:32888493	Chen MH	727624	NA	1e-130
17_45635098_G_A	rs241044	Yes	rs58879558	C	0.9436	GCST90012103	Bioavailable testosterone levels	measurement	PMID:32042192	Ruth KS	178782	0.0225798	2.4e-09
17_39990289_C_G	rs3744245	Yes	rs35041314	G	0.638326	NEALE2_30200_raw	Neutrophill percentage	measurement	NA	UKB Neale v2	349861	-0.517331	9e-133
17_39990289_C_G	rs3744245	Yes	rs11870683	A	0.774733	GCST012465	Bipolar disorder	nervous system disease	PMID:34002096	Mullins N	413466	NA	3e-08
17_39990289_C_G	rs3744245	Yes	rs3087852	A	0.680995	GCST90012034	Resistin levels	measurement	PMID:33067605	Folkersen L	30931	-0.0861	6.6e-20
17_39990289_C_G	rs3744245	Yes	rs11327630	C	0.687581	NEALE2_30210_raw	Eosinophill percentage	measurement	NA	UKB Neale v2	349861	0.0348323	3e-15
17_39990289_C_G	rs3744245	Yes	rs2305482	C	0.723662	GCST90002354	Neutrophil count	measurement	PMID:32888493	Chen MH	8165	-0.114278	6e-13
17_39990289_C_G	rs3744245	Yes	rs2305482	C	0.500173	GCST90012020	Lectin-like oxidized LDL receptor 1 levels	measurement	PMID:33067605	Folkersen L	30931	-0.0751	3e-13
17_39990289_C_G	rs3744245	Yes	rs4433838	T	0.504056	GCST004624	Sum eosinophil basophil counts	measurement	PMID:27863252	Astle WJ	171771	-0.0274691	1.7e-14
17_39990289_C_G	rs3744245	Yes	rs4065321	T	0.966114	GCST000589	White blood cell count	measurement	PMID:20139978	Kamatani Y	14677	-0.094	3e-14
17_39990289_C_G	rs3744245	Yes	rs4065321	T	0.504178	GCST90014288	DNA methylation GrimAge acceleration	biological process	PMID:34187551	McCartney DL	34467	-0.1703	8.78e-09
17_39990289_C_G	rs3744245	Yes	rs4065321	T	0.504178	GCST90056182	Neutrophil-to-lymphocyte ratio	measurement	PMID:34469753	Kachuri L	334944	NA	2e-111
17_39990289_C_G	rs3744245	Yes	rs4065321	T	0.504178	GCST004618	White blood cell count (basophil)	measurement	PMID:27863252	Astle WJ	171846	-0.0507289	2.04e-47
17_39990289_C_G	rs3744245	Yes	NA	A	0.520815	GCST90002374	White blood cell count	measurement	PMID:32888493	Chen MH	562243	0.047947	1.18e-59
17_39990289_C_G	rs3744245	Yes	NA	A	0.520815	GCST90002351	Neutrophil count	measurement	PMID:32888493	Chen MH	519288	0.052098	3.48e-64
17_39990289_C_G	rs3744245	Yes	rs3785549	C	0.504178	GCST004632	Lymphocyte percentage of white cells	measurement	PMID:27863252	Astle WJ	171748	0.0792392	2.3e-108
17_39990289_C_G	rs3744245	Yes	rs3859187	A	0.504056	GCST004625	Monocyte count	measurement	PMID:27863252	Astle WJ	170721	-0.0226633	2.51e-10
17_39990289_C_G	rs3744245	Yes	rs4794822	T	0.619492	GCST90018748	Neutrophil count	measurement	PMID:34594039	Sakaue S	82810	0.0839675	1e-73
17_39990289_C_G	rs3744245	Yes	rs4794822	T	0.619492	GCST001134_6	White blood cell types [neutrophil count]	measurement	PMID:21738478	Okada Y	14792	0.093	4e-16
17_39990289_C_G	rs3744245	Yes	rs4794822	T	0.619492	GCST90002352	Neutrophil count	measurement	PMID:32888493	Chen MH	78744	0.092986	3e-76
17_39990289_C_G	rs3744245	Yes	rs4794822	T	0.619492	GCST000600	Neutrophil count	measurement	PMID:20172861	Okada Y	7665	0.1	6e-10
17_39990289_C_G	rs3744245	Yes	rs4794822	T	NA	GCST90002351	Neutrophil count	measurement	PMID:32888493	Chen MH	519288	0.120222	0
17_39990289_C_G	rs3744245	Yes	rs35272691	C	0.975196	GCST004128	White blood cell count (neutrophil)	measurement	PMID:28158719	Jain D	19009	-0.0297	5e-11
17_39990289_C_G	rs3744245	Yes	rs12941811	C	NA	GCST90002380	Basophil percentage of white cells	measurement	PMID:32888494	Vuckovic D	408112	-0.0134389	2.1e-09
17_39990289_C_G	rs3744245	Yes	rs12941811	C	0.626702	GCST90018758	White blood cell count	measurement	PMID:34594039	Sakaue S	154355	-0.071275	9e-98
17_39990289_C_G	rs3744245	Yes	rs8068260	C	0.633519	GCST90002375	White blood cell count	measurement	PMID:32888493	Chen MH	151807	0.075184	3e-95
17_39990289_C_G	rs3744245	Yes	rs8072548	G	0.683729	GCST004617	Eosinophil percentage of granulocytes	measurement	PMID:27863252	Astle WJ	170536	-0.0406034	1.46e-29
17_39990289_C_G	rs3744245	Yes	rs8072548	G	0.683729	GCST004623	Neutrophil percentage of granulocytes	measurement	PMID:27863252	Astle WJ	170672	0.0385939	7.33e-27
17_39990289_C_G	rs3744245	Yes	rs8072548	G	0.683729	GCST004632	Lymphocyte percentage of white cells	measurement	PMID:27863252	Astle WJ	171748	-0.0651714	4.24e-74
17_39990289_C_G	rs3744245	Yes	rs1283304187	T	0.683729	NEALE2_1170	Getting up in morning	Uncategorised	NA	UKB Neale v2	360231	-0.00994205	2.45e-08
17_39990289_C_G	rs3744245	Yes	rs55771023	A	0.618452	GCST005973	White blood cell count	measurement	PMID:29403010	Kanai M	107964	NA	9e-62
17_39990289_C_G	rs3744245	Yes	rs7222039	C	0.683729	GCST007986	Ease of getting up in the morning	measurement	PMID:30804565	Jansen PR	385949	-0.0095	3e-08
17_39990289_C_G	rs3744245	Yes	rs1183663853	G	0.644082	NEALE2_30180_raw	Lymphocyte percentage	measurement	NA	UKB Neale v2	349861	-0.45479	2.1e-147
17_39990289_C_G	rs3744245	Yes	rs7208815	T	0.540129	GCST006014	Creatine kinase levels	measurement	PMID:29403010	Kanai M	106080	NA	3e-09
17_39990289_C_G	rs3744245	Yes	rs2227319	A	0.979734	GCST90056177	Monocyte count	measurement	PMID:34469753	Kachuri L	335184	NA	2e-18
17_39990289_C_G	rs3744245	Yes	rs25645	A	0.979233	GCST90018967	Monocyte count	measurement	PMID:34594039	Sakaue S	444975	-0.0157	2e-13
17_39990289_C_G	rs3744245	Yes	rs709591	A	0.563644	GCST005974	Neutrophil count	measurement	PMID:29403010	Kanai M	62076	NA	4e-56
17_39990289_C_G	rs3744245	Yes	rs12453732	C	0.562805	GCST90002379	Basophil count	measurement	PMID:32888494	Vuckovic D	408112	-0.0356458	8.6e-54
17_39990289_C_G	rs3744245	Yes	rs12453732	C	0.562805	GCST90002407	White blood cell count	measurement	PMID:32888494	Vuckovic D	408112	-0.0732874	1.8e-239
17_39990289_C_G	rs3744245	Yes	rs12453732	C	0.562805	GCST90002374	White blood cell count	measurement	PMID:32888493	Chen MH	562243	-0.072412	3.6e-305
17_39990289_C_G	rs3744245	Yes	rs12453732	C	0.562805	GCST90002382	Eosinophil percentage of white cells	measurement	PMID:32888494	Vuckovic D	408112	0.0140691	2.8e-10
17_39990289_C_G	rs3744245	Yes	rs12453732	C	0.562805	NEALE2_30000_raw	White blood cell (leukocyte) count	measurement	NA	UKB Neale v2	350470	-0.114977	3.5e-114
17_39990289_C_G	rs3744245	Yes	rs12453732	C	0.562805	GCST90002292	Basophil count	measurement	PMID:32888493	Chen MH	474001	-0.034771	4.49e-59
17_39990289_C_G	rs3744245	Yes	rs12453732	C	0.562805	NEALE2_30140_raw	Neutrophill count	measurement	NA	UKB Neale v2	349856	-0.101638	5.9e-185
17_39990289_C_G	rs3744245	Yes	rs2302776	G	0.676644	GCST004626	Myeloid white cell count	measurement	PMID:27863252	Astle WJ	169219	-0.086771	6.2e-122
17_39990289_C_G	rs3744245	Yes	rs2302776	G	0.676644	GCST004620	Sum basophil neutrophil counts	measurement	PMID:27863252	Astle WJ	170143	-0.0890799	3.1e-129
17_39990289_C_G	rs3744245	Yes	rs2302776	G	0.676644	GCST004613	Sum neutrophil eosinophil counts	measurement	PMID:27863252	Astle WJ	170384	-0.0883265	2.6e-127
17_39990289_C_G	rs3744245	Yes	rs2302776	G	0.676644	GCST004614	Granulocyte count	measurement	PMID:27863252	Astle WJ	169822	-0.0891484	3.1e-129
17_39990289_C_G	rs3744245	Yes	rs2302776	G	0.676644	GCST004629	Neutrophil count	measurement	PMID:27863252	Astle WJ	170702	-0.0881054	6.6e-127
17_39990289_C_G	rs3744245	Yes	rs2302776	G	0.676644	GCST004610	White blood cell count	measurement	PMID:27863252	Astle WJ	172435	-0.0772413	7.8e-98
17_39990289_C_G	rs3744245	Yes	rs2302776	G	0.676644	GCST004633	Neutrophil percentage of white cells	measurement	PMID:27863252	Astle WJ	171542	-0.0644609	2.61e-69
17_39990289_C_G	rs3744245	Yes	rs2302774	T	0.928045	GCST90002340	Monocyte count	measurement	PMID:32888493	Chen MH	521594	-0.024203	5.68e-36
17_39990289_C_G	rs3744245	Yes	rs2302774	T	0.93849	GCST90002344	Monocyte count	measurement	PMID:32888493	Chen MH	639696	NA	5e-39
17_39990289_C_G	rs3744245	Yes	rs7502971	A	0.879775	GCST90012031	Myeloperoxidase levels	measurement	PMID:33067605	Folkersen L	30931	-0.0559	9.22e-09
17_39990289_C_G	rs3744245	Yes	rs34021774	T	0.867677	GCST90002399	Neutrophil percentage of white cells	measurement	PMID:32888494	Vuckovic D	408112	-0.0761283	1.5e-252
17_39990289_C_G	rs3744245	Yes	rs34021774	T	0.867677	GCST90002389	Lymphocyte percentage of white cells	measurement	PMID:32888494	Vuckovic D	408112	0.0687528	1.6e-207
17_39990289_C_G	rs3744245	Yes	rs11078935	G	0.838311	GCST012072	Mitochondrial DNA levels	measurement	PMID:33385171	Hagg S	295150	0.0314306	1e-31
17_39990289_C_G	rs3744245	Yes	rs34003767	G	0.791047	GCST90019495	Apolipoprotein A1 levels	measurement	PMID:33462484	Sinnott-Armstrong N	323833	0.0156	2e-09
17_39990289_C_G	rs3744245	Yes	rs12601333	G	0.790177	GCST007084	Neuroticism	measurement	PMID:30595370	Kichaev G	372000	NA	2e-08
17_39990289_C_G	rs3744245	Yes	rs12601333	G	0.790177	NEALE2_20127_raw	Neuroticism score	Uncategorised	NA	UKB Neale v2	293006	-0.0502152	8.83e-09
17_39990289_C_G	rs3744245	Yes	rs35982947	C	0.790177	GCST006476	Neuroticism	measurement	PMID:29942085	Nagel M	449484	-5.657	2e-08
17_39990289_C_G	rs3744245	Yes	rs35982947	C	0.790177	GCST006940	Neurociticism	measurement	PMID:29500382	Nagel M	380506	-0.0136214	1.52e-08
17_39990289_C_G	rs3744245	Yes	rs35982947	C	0.790177	GCST010017	Neuroticism	nervous system disease	PMID:32231276	Cai N	274107	-0.01109	1e-08
17_39990289_C_G	rs3744245	Yes	rs72836608	A	NA	GCST90002334	Mean corpuscular volume	measurement	PMID:32888493	Chen MH	544127	-0.012271	4.69e-10
13_112881427_C_T	rs12585036	Yes	rs368865	G	NA	GCST006804	Red cell distribution width	measurement	PMID:28957414	Pilling LC	116666	0.0264923	1.8e-10
13_112881427_C_T	rs12585036	Yes	rs368865	G	NA	GCST004621	Red cell distribution width	measurement	PMID:27863252	Astle WJ	171529	0.0271327	7.08e-12
13_112881427_C_T	rs12585036	Yes	rs368865	G	NA	GCST90002386	High light scatter reticulocyte percentage of red cells	measurement	PMID:32888494	Vuckovic D	408112	-0.0161594	1.5e-11
13_112881427_C_T	rs12585036	Yes	rs9577395	G	0.987698	GCST009758	Idiopathic pulmonary fibrosis	cell proliferation disorder	PMID:31710517	Allen RJ	24589	NA	1e-10
13_112881427_C_T	rs12585036	Yes	rs1278769	G	0.857083	GCST001968	Interstitial lung disease	respiratory or thoracic disease	PMID:23583980	Fingerlin TE	9065	0.103804	7e-09
13_112881427_C_T	rs12585036	Yes	rs1158867689	C	NA	GCST90002405	Reticulocyte count	measurement	PMID:32888494	Vuckovic D	408112	0.0132301	4.1e-08
12_132565387_T_C	rs5023077	Yes	rs11610045	A	0.564635	GCST90002232	Fasting glucose	measurement	PMID:34059833	Chen J	200622	0.0144	3e-13
12_132565387_T_C	rs5023077	Yes	rs11610045	A	0.564635	GCST009325	Parkinson's disease or first degree relation to individual with Parkinson's disease	nervous system disease	PMID:31701892	Nalls MA	1474097	0.0601	2e-10
12_132565387_T_C	rs5023077	Yes	rs11147230	C	0.631521	GCST90002412	Low density lipoprotein cholesterol levels	measurement	PMID:32493714	Klimentidis YC	431167	-0.0153361	1e-15
12_132565387_T_C	rs5023077	Yes	rs12826964	G	0.954664	GCST010204	Low density lipoprotein cholesterol levels	measurement	PMID:32154731	Ripatti P	324708	NA	5e-09
12_112922758_T_C	rs10850094	Yes	rs1131476	A	0.980827	GCST011956	Systemic lupus erythematosus	urinary system disease	PMID:33272962	Yin X	208370	0.045323	1e-09
12_112922758_T_C	rs10850094	Yes	rs2660	A	1	GCST011081	COVID-19 (hospitalized vs population) RELEASE 5	infectious disease	PMID:32404885	COVID-19 Host Genetics Initiative	1887658	0.0505475	2.01e-09
12_112922758_T_C	rs10850094	Yes	rs4766664	G	0.917831	GCST011074	COVID-19 (RELEASE 5)	infectious disease	PMID:32404885	COVID-19 Host Genetics Initiative	1348701	0.0314447	1.07e-09
12_112922758_T_C	rs10850094	Yes	rs6489867	T	0.914678	GCST010936	COVID-19 (critical illness vs population)	infectious disease	PMID:33307546	Pairo-Castineira E	1170871	0.0791812	1e-09
12_112922758_T_C	rs10850094	Yes	rs1859330	A	0.873993	GCST011083	COVID-19 (hospitalized vs population) RELEASE 5	infectious disease	PMID:32404885	COVID-19 Host Genetics Initiative	1557411	0.0678107	4.91e-12
12_112922758_T_C	rs10850094	Yes	rs10735079	A	0.879128	GCST011078	COVID-19 (very severe respiratory confirmed vs population) RELEASE 5	infectious disease	PMID:32404885	COVID-19 Host Genetics Initiative	1059456	0.0916578	7.91e-13
12_112922758_T_C	rs10850094	Yes	rs6489882	A	0.883087	GCST004146	Chronic lymphocytic leukemia	cell proliferation disorder	PMID:28165464	Law PJ	23798	-0.064458	5e-08
12_112922758_T_C	rs10850094	Yes	rs2384074	T	0.849334	GCST011075	COVID-19 (very severe respiratory confirmed vs population) RELEASE 5	infectious disease	PMID:32404885	COVID-19 Host Genetics Initiative	1388342	0.0860945	2.1e-12
12_112922758_T_C	rs10850094	Yes	rs757405	A	0.739318	GCST011073	COVID-19 (RELEASE 5)	infectious disease	PMID:32404885	COVID-19 Host Genetics Initiative	1683768	0.0299342	1.64e-10
11_34480495_C_T	rs7949972	Yes	rs7933285	T	0.524085	GCST006585_249	Blood protein levels [CAT, 3488_64_2]	measurement	PMID:30072576	Emilsson V	3200	0.286845	1e-20
11_1219991_G_T	rs35705950	No	rs35705950	T	1	FINNGEN_R5_J10_OTHERINSTPULM	Other insterstitial pulmonary diseases	respiratory or thoracic disease	NA	FINNGEN_R5	218332	0.499743	1.6e-81
11_1219991_G_T	rs35705950	No	rs35705950	T	1	SAIGE_502	Postinflammatory pulmonary fibrosis	cell proliferation disorder	NA	UKB SAIGE	398298	0.365676	4.27e-24
11_1219991_G_T	rs35705950	No	rs35705950	T	1	NEALE2_40001_J841	Icd10: j84.1 other interstitial pulmonary diseases with fibrosis | underlying (primary) cause of death	cell proliferation disorder	NA	UKB Neale v2	9092	0.529854	2.16e-09
11_1219991_G_T	rs35705950	No	rs35705950	T	1	FINNGEN_R5_ILD	Interstitial lung disease	respiratory or thoracic disease	NA	FINNGEN_R5	198955	0.499395	1.65e-81
11_1219991_G_T	rs35705950	No	rs35705950	T	1	GCST009501_2	Interstitial lung abnormalities [EA]	respiratory or thoracic disease	PMID:31339356	Hobbs BD	11973	0.296665	4e-27
11_1219991_G_T	rs35705950	No	rs35705950	T	1	GCST90018908	Pulmonary fibrosis	cell proliferation disorder	PMID:34594039	Sakaue S	646226	1.1206	2e-65
11_1219991_G_T	rs35705950	No	rs35705950	T	1	GCST004986	Idiopathic pulmonary fibrosis	cell proliferation disorder	PMID:29066090	Allen RJ	11321	0.460898	1e-66
11_1219991_G_T	rs35705950	No	rs35705950	T	1	GCST009502_2	Subpleural-predominant interstitial lung abnormalities [EA]	respiratory or thoracic disease	PMID:31339356	Hobbs BD	10709	0.348305	5e-29
11_1219991_G_T	rs35705950	No	rs35705950	T	1	GCST009758	Idiopathic pulmonary fibrosis	cell proliferation disorder	PMID:31710517	Allen RJ	24589	0.684845	1e-203
11_1219991_G_T	rs35705950	No	rs35705950	T	1	GCST90018120	Idiopathic pulmonary fibrosis	cell proliferation disorder	PMID:33197388	Duckworth A	451025	0.00123646	2.4e-54
11_1219991_G_T	rs35705950	No	rs35705950	T	1	GCST90018863	Interstitial lung disease	respiratory or thoracic disease	PMID:34594039	Sakaue S	647847	1.0072	1e-76
11_1219991_G_T	rs35705950	No	rs35705950	T	1	FINNGEN_R5_IPF	Idiopathic pulmonary fibrosis	cell proliferation disorder	NA	FINNGEN_R5	198014	0.697043	3.88e-80
11_1219991_G_T	rs35705950	No	rs35705950	T	1	FINNGEN_R5_R18_ABNORMAL_FINDI_DIAGNOST_IMAGI_LUNG	Abnormal findings on diagnostic imaging of lung	phenotype	NA	FINNGEN_R5	216167	0.0786942	1.22e-09
11_1219991_G_T	rs35705950	No	rs35705950	T	1	GCST009502	Subpleural-predominant interstitial lung abnormalities	respiratory or thoracic disease	PMID:31339356	Hobbs BD	10709	0.346353	2e-29
11_1219991_G_T	rs35705950	No	rs35705950	T	1	FINNGEN_R5_J10_INTERSTITIUM	Other respiratory diseases principally affecting the interstitium	respiratory or thoracic disease	NA	FINNGEN_R5	218792	0.42791	3.8e-75
11_1219991_G_T	rs35705950	No	rs35705950	T	1	GCST009501	Interstitial lung abnormalities	respiratory or thoracic disease	PMID:31339356	Hobbs BD	11973	0.294466	3e-27
11_1219991_G_T	rs35705950	No	rs35705950	T	1	GCST001974	Idiopathic pulmonary fibrosis	cell proliferation disorder	PMID:24429156	Noth I	3341	0.385606	2e-50
11_1219991_G_T	rs35705950	No	rs35705950	T	1	FINNGEN_R5_ILD_ENDPOINTS	Interstitial lung disease endpoints	respiratory or thoracic disease	NA	FINNGEN_R5	218792	0.0514205	6.12e-11
11_1219991_G_T	rs35705950	No	rs35705950	T	1	FINNGEN_R5_ILD_SYST_AUTO	ILD related to systemic autoimmune disease	Uncategorised	NA	FINNGEN_R5	197397	0.348869	2.69e-10
10_112972548_C_A	rs7897438	Yes	rs11196170	A	0.823052	GCST007066	Heel bone mineral density	measurement	PMID:30595370	Kichaev G	446000	NA	1e-35
10_112972548_C_A	rs7897438	Yes	rs11196170	A	0.823052	NEALE2_4120_raw	Heel broadband ultrasound attenuation (right)	measurement	NA	UKB Neale v2	114609	-0.61529	1.33e-10
10_112972548_C_A	rs7897438	Yes	rs11196170	A	0.823052	NEALE2_4124_raw	Heel bone mineral density (bmd) (right)	measurement	NA	UKB Neale v2	114552	-0.00436044	2.1e-10
10_112972548_C_A	rs7897438	Yes	rs11196170	A	0.823052	NEALE2_4123_raw	Heel quantitative ultrasound index (qui), direct entry (right)	measurement	NA	UKB Neale v2	114614	-0.695824	1.76e-10
10_112972548_C_A	rs7897438	Yes	rs11196170	A	0.823052	NEALE2_4125_raw	Heel bone mineral density (bmd) t-score, automated (right)	measurement	NA	UKB Neale v2	114614	-0.0392831	1.76e-10
10_112972548_C_A	rs7897438	Yes	rs11196170	A	0.823052	NEALE2_4105_raw	Heel bone mineral density (bmd) (left)	measurement	NA	UKB Neale v2	114561	-0.00444375	1.8e-10
10_112972548_C_A	rs7897438	Yes	rs11196170	A	0.823052	GCST006979	Heel bone mineral density	measurement	PMID:30598549	Morris JA	426824	-0.0300586	2.9e-31
10_112972548_C_A	rs7897438	Yes	rs2296784	C	0.823052	NEALE2_4104_raw	Heel quantitative ultrasound index (qui), direct entry (left)	measurement	NA	UKB Neale v2	114630	-0.692243	3.81e-10
10_112972548_C_A	rs7897438	Yes	rs2296784	C	0.823052	NEALE2_4101_raw	Heel broadband ultrasound attenuation (left)	measurement	NA	UKB Neale v2	114625	-0.623469	1.8e-10
10_112972548_C_A	rs7897438	Yes	rs2296784	C	0.823052	NEALE2_4106_raw	Heel bone mineral density (bmd) t-score, automated (left)	measurement	NA	UKB Neale v2	114630	-0.0390794	3.81e-10
10_112972548_C_A	rs7897438	Yes	rs11196171	G	0.790906	NEALE2_3147_raw	Heel quantitative ultrasound index (qui), direct entry	measurement	NA	UKB Neale v2	206589	-0.585205	3.82e-13
10_112972548_C_A	rs7897438	Yes	rs11196171	G	0.790906	NEALE2_3148_raw	Heel bone mineral density (bmd)	measurement	NA	UKB Neale v2	206496	-0.0037482	1.51e-13
10_112972548_C_A	rs7897438	Yes	rs11196171	G	0.790906	NEALE2_78_raw	Heel bone mineral density (bmd) t-score, automated	measurement	NA	UKB Neale v2	206589	-0.033037	3.82e-13
10_112972548_C_A	rs7897438	Yes	rs11196171	G	0.790906	NEALE2_3144_raw	Heel broadband ultrasound attenuation, direct entry	measurement	NA	UKB Neale v2	206576	-0.487853	4.43e-12
10_112972548_C_A	rs7897438	Yes	rs11196171	G	0.790906	GCST006288	Heel bone mineral density	measurement	PMID:28869591	Kemp JP	142487	-0.0285922	7e-11
10_112972548_C_A	rs7897438	Yes	rs7068313	T	0.918143	GCST90013697	Colorectal cancer	cell proliferation disorder	PMID:32514122	Ishigaki K	202807	0.0511117	7e-10
10_112972548_C_A	rs7897438	Yes	rs11196172	A	0.844879	GCST007552	Colorectal cancer	cell proliferation disorder	PMID:30529582	Lu Y	70506	0.049218	3e-15
10_112972548_C_A	rs7897438	Yes	rs11196172	A	0.844879	GCST003799	Colorectal cancer	cell proliferation disorder	PMID:26965516	Zeng C	53695	0.0569049	1e-12
10_112972548_C_A	rs7897438	Yes	rs11196172	A	0.670589	GCST009869_3	Colorectal cancer [East Asian]	cell proliferation disorder	PMID:31826910	Lu Y	197750	0.049218	2e-15
10_112972548_C_A	rs7897438	Yes	rs11196172	A	0.739351	GCST002454	Colorectal cancer [East Asian]	cell proliferation disorder	PMID:24836286	Zhang B	82154	0.0569049	1e-12
10_79977061_G_A	rs3934643	Yes	rs2146192	C	1	GCST010104_49	Blood protein levels [SFTPD]	measurement	PMID:27532455	Sun W	1340	NA	2e-37
10_79977061_G_A	rs3934643	Yes	rs61860415	C	0.550079	GCST90010254	Pulmonary surfactant-associated protein D levels	measurement	PMID:33303764	Gilly A	1316	-0.887835	4.83e-56
10_79977061_G_A	rs3934643	Yes	rs61859980	C	0.549662	NEALE2_30030_raw	Haematocrit percentage	Uncategorised	NA	UKB Neale v2	350475	-0.0883276	3.59e-12
10_79977061_G_A	rs3934643	Yes	rs61859980	C	0.549662	NEALE2_30020_raw	Haemoglobin concentration	measurement	NA	UKB Neale v2	350474	-0.025388	3.81e-09
9_133273813_T_C	rs505922	Yes	rs9919007	T	0.531797	GCST012518	ABO blood group (A vs O)	Uncategorised	PMID:34202464	Wang M	678	-2.2615	1e-54
9_133273813_T_C	rs505922	Yes	rs8176719	TC	0.501706	GCST010725	Malaria [additive]	infectious disease	PMID:31844061	Malaria Genomic Epidemiology Network	17743	NA	1e-19
9_133273813_T_C	rs505922	Yes	rs8176719	TC	0.865443	GCST90012105	Estradiol levels	measurement	PMID:32042192	Ruth KS	206927	-0.00820867	3.1e-20
9_133273813_T_C	rs505922	Yes	rs8176719	TC	0.501706	GCST010725_2	Malaria [dominant]	infectious disease	PMID:31844061	Malaria Genomic Epidemiology Network	17743	NA	9e-21
9_133273813_T_C	rs505922	Yes	rs8176719	TC	0.501706	GCST010725_3	Malaria [heterogeneous]	infectious disease	PMID:31844061	Malaria Genomic Epidemiology Network	17743	NA	9e-11
9_133273813_T_C	rs505922	Yes	rs8176719	TC	0.834784	GCST007445_2	Factor VIII levels [EA]	measurement	PMID:30586737	Sabater-Lleal M	32610	NA	2e-307
9_133273813_T_C	rs505922	Yes	rs8176719	TC	0.865443	GCST010776	COVID-19 (RELEASE 4)	infectious disease	PMID:32404885	COVID-19 Host Genetics Initiative	1299010	0.0502696	5.36e-10
9_133273813_T_C	rs505922	Yes	rs8176719	TC	0.865443	GCST90002394	Monocyte percentage of white cells	measurement	PMID:32888494	Vuckovic D	408112	-0.0252698	1.6e-29
9_133273813_T_C	rs505922	Yes	rs8176719	TC	0.834784	GCST007445	Factor VIII levels	measurement	PMID:30586737	Sabater-Lleal M	32610	NA	0
9_133273813_T_C	rs505922	Yes	rs8176719	TC	0.865443	GCST011073	COVID-19 (RELEASE 5)	infectious disease	PMID:32404885	COVID-19 Host Genetics Initiative	1683768	0.0455314	1.7e-22
9_133273813_T_C	rs505922	Yes	rs8176719	TC	0.946295	GCST012516	ABO blood group (AB vs O)	Uncategorised	PMID:34202464	Wang M	433	-14.1461	2e-58
9_133273813_T_C	rs505922	Yes	rs8176719	TC	0.865443	GCST011074	COVID-19 (RELEASE 5)	infectious disease	PMID:32404885	COVID-19 Host Genetics Initiative	1348701	0.0451666	2e-15
9_133273813_T_C	rs505922	Yes	rs8176719	TC	0.865443	GCST90002396	Mean reticulocyte volume	measurement	PMID:32888494	Vuckovic D	408112	0.0198589	1.4e-18
9_133273813_T_C	rs505922	Yes	rs8176719	TC	0.865443	GCST90012022	Fibroblast growth factor 23 levels	measurement	PMID:33067605	Folkersen L	30931	0.0702	8.17e-09
9_133273813_T_C	rs505922	Yes	rs8176719	TC	0.865443	GCST90012048	Thrombomodulin levels	measurement	PMID:33067605	Folkersen L	30931	0.1756	1.1e-47
9_133273813_T_C	rs505922	Yes	rs8176719	TC	0.865443	GCST90012114	Total testosterone levels	measurement	PMID:32042192	Ruth KS	425097	-0.00781883	8.7e-09
9_133273813_T_C	rs505922	Yes	rs8176719	TC	0.865443	GCST90020091	Estradiol levels	measurement	PMID:34255042	Schmitz D	147690	-0.051153	1.72e-17
9_133273813_T_C	rs505922	Yes	rs8176685	G	NA	NEALE2_23123_raw	Arm fat percentage (left)	measurement	NA	UKB Neale v2	354707	0.156656	1.34e-11
9_133273813_T_C	rs505922	Yes	rs8176685	G	NA	NEALE2_20003_1140888266	Warfarin | treatment/medication code	measurement	NA	UKB Neale v2	361141	0.0836625	2.69e-10
9_133273813_T_C	rs505922	Yes	rs657152	A	0.871463	GCST004382	Gastric parietal cell autoantibody levels in type 1 diabetes	measurement	PMID:21829393	Plagnol V	4328	-0.468347	1e-13
9_133273813_T_C	rs505922	Yes	rs657152	A	0.889762	GCST000248_2	Liver enzyme levels [ALP]	measurement	PMID:18940312	Yuan X	12425	-0.05	2e-30
9_133273813_T_C	rs505922	Yes	rs657152	A	0.871463	GCST001856_7	Thyroid hormone levels [TSH]	measurement	PMID:23408906	Porcu E	26420	0.058	4e-10
9_133273813_T_C	rs505922	Yes	rs657152	A	0.902952	GCST90018827	Colon polyp	cell proliferation disorder	PMID:34594039	Sakaue S	525237	-0.0554	1e-08
9_133273813_T_C	rs505922	Yes	rs657152	A	0.871463	GCST000694	Phytosterol levels [campesterol]	measurement	PMID:20529992	Teupser D	4412	8	9e-13
9_133273813_T_C	rs505922	Yes	rs657152	A	0.946507	GCST002214	Serum alkaline phosphatase levels	measurement	PMID:24094242	Li J	10282	-0.062	4e-08
9_133273813_T_C	rs505922	Yes	rs657152	A	0.845477	GCST001762_62	Obesity-related traits [IL6 ]	measurement	PMID:23251661	Comuzzie AG	815	0.04	2e-08
9_133273813_T_C	rs505922	Yes	rs657152	A	0.946507	GCST012519	ABO blood group (AB vs non-AB)	Uncategorised	PMID:34202464	Wang M	921	-1.68931	6e-22
9_133273813_T_C	rs505922	Yes	rs657152	A	0.871463	GCST002364_6	Urinary metabolites (H-NMR features) [1.2975, Unknown]	measurement	PMID:24586186	Rueedi R	1436	-0.34	1e-19
9_133273813_T_C	rs505922	Yes	rs782134971	G	0.682058	NEALE2_30010_raw	Red blood cell (erythrocyte) count	measurement	NA	UKB Neale v2	350475	-0.0240509	2.1e-138
9_133273813_T_C	rs505922	Yes	rs782134971	G	0.705834	GCST012020_104	Serum metabolite levels [ADpSGEGDFXAEGGGVR*]	measurement	PMID:33031748	Feofanova EV	3926	0.317	2e-30
9_133273813_T_C	rs505922	Yes	rs782134971	G	0.682058	NEALE2_30260_raw	Mean reticulocyte volume	Uncategorised	NA	UKB Neale v2	344728	0.278791	1.6e-38
9_133273813_T_C	rs505922	Yes	rs782134971	G	0.682058	NEALE2_30270_raw	Mean sphered cell volume	Uncategorised	NA	UKB Neale v2	344729	0.152368	1.02e-25
9_133273813_T_C	rs505922	Yes	rs2519093	T	0.50223	GCST90012205	Red blood cell traits (multivariate analysis)	measurement	PMID:32171239	Hodonsky CJ	20697	NA	1e-08
[truncated: 716 more rows]

## Sheet: S10_rg_results
Supplementary Table 10. Genetic correlation results between complex traits and COVID phenotypes (EUR only). Two-sided P-values were obtained using LD score regression and adjustments for multiple comparisons were made using FDR. Phenotypes surviving FDR are bolded.
[truncated: 115 more rows]

[truncated: 2 more sheets: S11_MR_results, S12_competing_interests]
